# Supplementary material for: 1,1,2,2-Tetra­kis(diisopropyl­amino)diphosphane
Source: Acta Crystallogr Sect E Struct Rep Online. 2009 Aug 22;65(Pt 9):o2214. doi: 10.1107/S1600536809032802 (PMC2970049; doi:10.1107/S1600536809032802)
Supplement: Supplementary file 1 [file e-65-o2214-sup1.cif]

##############################################################################
###                                                                        ###
###        Electronic paper (Acta Crystallographica Section E)             ###
###                                                                        ###
##############################################################################
#                                                                            #
# This CIF contains the data in a paper accepted for publication in Acta     #
# Crystallographica Section E. It conforms to the requirements of Notes      #
# for Authors for Section E, and has been peer reviewed under the auspices   #
# of the IUCr Commission on Journals.                                        #
#                                                                            #
# Full details of the Crystallographic Information File format               #
# are given in the paper "The Crystallographic Information File (CIF):       #
# a New Standard Archive File for Crystallography" by S. R. Hall, F. H.      #
# Allen and I. D. Brown [Acta Cryst. (1991), A47, 655-685].                  #
#                                                                            #
# The current version of the core CIF dictionary is obtainable from          #
# ftp://ftp.iucr.org/pub/cif_core.dic. The current version number is 2.4.    #
#                                                                            #
# Software is freely available for graphical display of the structure(s) in  #
# this CIF.  For information consult the CIF home page http://www.iucr.org/  #
# cif/home.html                                                              #
#                                                                            #
# This file may be used for bona fide research purposes within the           #
# scientific community so long as proper attribution is given to the journal # 
# article from which it was obtained.                                        #
#                                                                            #
##############################################################################
                                             
data_I
_audit_creation_method     'WinGX routine CIF_UPDATE'
_audit_conform_dict_name     cif_core.dic
_audit_conform_dict_version     2.3
_chemical_name_systematic
;
1,1,2,2-Tetrakis(diisopropylamino)diphosphane
;
_chemical_formula_moiety     'C24 H56 N4 P2'
_chemical_formula_sum     'C24 H56 N4 P2'
_chemical_formula_iupac     'C24 H56 N4 P2'
_chemical_formula_weight     462.67
_symmetry_cell_setting     monoclinic
_symmetry_space_group_name_H-M     'P 21/n'
_symmetry_space_group_name_Hall     '-P 2yn'
loop_
    _symmetry_equiv_pos_as_xyz
    'x, y, z'
    '-x+1/2, y+1/2, -z+1/2'
    '-x, -y, -z'
    'x-1/2, -y-1/2, z-1/2'
_cell_length_a     11.601(2)
_cell_length_b     14.493(3)
_cell_length_c     17.280(4)
_cell_angle_alpha     90
_cell_angle_beta     97.22(3)
_cell_angle_gamma     90
_cell_volume     2882.2(10)
_cell_formula_units_Z     4
_cell_measurement_reflns_used     18348
_cell_measurement_theta_min     3.91
_cell_measurement_theta_max     51.78
_cell_measurement_temperature     150(2)
_exptl_crystal_description     block
_exptl_crystal_colour     colourless
_exptl_crystal_size_max     0.38
_exptl_crystal_size_mid     0.23
_exptl_crystal_size_min     0.21
_exptl_crystal_density_diffrn     1.066
_exptl_crystal_density_method     'not measured'
_exptl_crystal_F_000     1032
_exptl_absorpt_coefficient_mu     0.168
_exptl_absorpt_correction_type     none
_exptl_special_details
;
^31^P{^1^H} NMR (162 MHz, external standard 85% H~3~PO~4~) of (I)
(THF, C~6~D~6~): 83 p.p.m. (<i>s</i>)
;
_diffrn_ambient_temperature     150(2)
_diffrn_radiation_type     MoK\a
_diffrn_radiation_wavelength     0.71073
_diffrn_radiation_monochromator     graphite
_diffrn_measurement_device_type     'Stoe IPDS 2'
_diffrn_measurement_method     rotation
_diffrn_detector_area_resol_mean     6.67
_diffrn_reflns_number     20113
_diffrn_reflns_av_R_equivalents     0.0316
_diffrn_reflns_theta_min     1.84
_diffrn_reflns_theta_max     25.97
_diffrn_reflns_theta_full     25.97
_diffrn_measured_fraction_theta_max     0.993
_diffrn_measured_fraction_theta_full     0.993
_diffrn_reflns_limit_h_min     -14
_diffrn_reflns_limit_h_max     14
_diffrn_reflns_limit_k_min     -17
_diffrn_reflns_limit_k_max     16
_diffrn_reflns_limit_l_min     -21
_diffrn_reflns_limit_l_max     21
_refine_special_details
;
Refinement of <i>F</i>^2^ against ALL reflections. The weighted <i>R</i>-factor
<i>wR</i> and goodness of fit <i>S</i> are based on <i>F</i>^2^, conventional
<i>R</i>-factors <i>R</i> are based on <i>F</i>, with <i>F</i> set to zero for
negative <i>F</i>^2^. The threshold expression of <i>F</i>^2^ >
\s(<i>F</i>^2^) is used only for calculating <i>R</i>-factors(gt) <i>etc</i>.
and is not relevant to the choice of reflections for refinement.
<i>R</i>-factors based on <i>F</i>^2^ are statistically about twice as large
as those based on <i>F</i>, and <i>R</i>- factors based on ALL data will be
even larger.
;
_reflns_number_total     5601
_reflns_number_gt     4529
_reflns_threshold_expression     I>2\s(I)
_refine_ls_structure_factor_coef     Fsqd
_refine_ls_matrix_type     full
_refine_ls_R_factor_all     0.0495
_refine_ls_R_factor_gt     0.0377
_refine_ls_wR_factor_gt     0.1
_refine_ls_wR_factor_ref     0.105
_refine_ls_goodness_of_fit_ref     1.031
_refine_ls_restrained_S_all     1.032
_refine_ls_number_reflns     5601
_refine_ls_number_parameters     518
_refine_ls_number_restraints     6
_refine_ls_hydrogen_treatment     constr
_refine_ls_weighting_scheme     calc
_refine_ls_weighting_details
         'calc w=1/[\s^2^(Fo^2^)+(0.0687P)^2^+0.2046P] where P=(Fo^2^+2Fc^2^)/3'
_atom_sites_solution_hydrogens     geom
_atom_sites_solution_primary     direct
_atom_sites_solution_secondary     difmap
_refine_ls_shift/su_max     0.001
_refine_ls_shift/su_mean     0
_refine_diff_density_max     0.298
_refine_diff_density_min     -0.165
_refine_ls_extinction_method     none
loop_
    _atom_type_symbol
    _atom_type_description
    _atom_type_scat_dispersion_real
    _atom_type_scat_dispersion_imag
    _atom_type_scat_source
    C C 0.0033 0.0016 'International Tables Vol C Tables 4.2.6.8 and 6.1.1.4'
    H H 0 0 'International Tables Vol C Tables 4.2.6.8 and 6.1.1.4'
    N N 0.0061 0.0033 'International Tables Vol C Tables 4.2.6.8 and 6.1.1.4'
    P P 0.1023 0.0942 'International Tables Vol C Tables 4.2.6.8 and 6.1.1.4'
_computing_data_collection     'X-AREA (Stoe & Cie, 1997)'
_computing_cell_refinement     'X-AREA (Stoe & Cie, 1997)'
_computing_data_reduction     'X-RED (Stoe & Cie, 1997)'
_computing_structure_solution     'SHELXS97 (Sheldrick, 2008)'
_computing_structure_refinement     'SHELXL97 (Sheldrick, 2008)'
_computing_molecular_graphics     'ORTEP-3 (Farrugia, 1997)'
_computing_publication_material     'WinGX32 (Farrugia, 1999)'
loop_
    _atom_site_type_symbol
    _atom_site_label
    _atom_site_fract_x
    _atom_site_fract_y
    _atom_site_fract_z
    _atom_site_U_iso_or_equiv
    _atom_site_adp_type
    _atom_site_calc_flag
    _atom_site_refinement_flags
    _atom_site_occupancy
    _atom_site_disorder_assembly
    _atom_site_disorder_group
    N N1 0.2977(8) 0.7824(6) 0.1952(4) 0.0238(8) Uani d P 0.6447(8) A 1
    N N2 0.4712(13) 0.7701(7) 0.3244(7) 0.0260(10) Uani d P 0.6447(8) A 1
    N N3 0.6486(10) 0.8478(11) 0.1705(6) 0.0279(12) Uani d PD 0.6447(8) A 1
    N N4 0.5268(16) 0.6946(7) 0.0985(5) 0.0255(11) Uani d PD 0.6447(8) A 1
    P P1 0.42982(4) 0.81988(3) 0.23709(3) 0.02262(14) Uani d P 0.6447(8) A 1
    P P2 0.57580(4) 0.74749(3) 0.18190(3) 0.02261(14) Uani d PD 0.6447(8) A 1
    C C1 0.2484(2) 0.68862(15) 0.21064(12) 0.0281(4) Uani d P 0.6447(8) A 1
    H H1A 0.3148 0.6491 0.2335 0.034 Uiso calc PR 0.6447(8) A 1
    C C2 0.1612(8) 0.6905(7) 0.2688(6) 0.0435(17) Uani d P 0.6447(8) A 1
    H H2A 0.1949 0.7229 0.3161 0.065 Uiso calc PR 0.6447(8) A 1
    H H2B 0.1416 0.6272 0.2821 0.065 Uiso calc PR 0.6447(8) A 1
    H H2C 0.0908 0.7227 0.246 0.065 Uiso calc PR 0.6447(8) A 1
    C C3 0.1894(7) 0.6384(7) 0.1372(4) 0.0425(15) Uani d P 0.6447(8) A 1
    H H3A 0.2442 0.634 0.0985 0.064 Uiso calc PR 0.6447(8) A 1
    H H3B 0.1206 0.6732 0.115 0.064 Uiso calc PR 0.6447(8) A 1
    H H3C 0.1661 0.5763 0.1514 0.064 Uiso calc PR 0.6447(8) A 1
    C C4 0.2107(2) 0.85070(18) 0.16444(15) 0.0321(5) Uani d P 0.6447(8) A 1
    H H4A 0.1407 0.8159 0.1406 0.039 Uiso calc PR 0.6447(8) A 1
    C C5 0.2529(4) 0.9089(3) 0.0997(3) 0.0398(9) Uani d P 0.6447(8) A 1
    H H5A 0.2983 0.8702 0.0683 0.06 Uiso calc PR 0.6447(8) A 1
    H H5B 0.3017 0.9594 0.123 0.06 Uiso calc PR 0.6447(8) A 1
    H H5C 0.1859 0.9345 0.0665 0.06 Uiso calc PR 0.6447(8) A 1
    C C6 0.1714(8) 0.9144(6) 0.2269(6) 0.049(2) Uani d P 0.6447(8) A 1
    H H6A 0.1154 0.9594 0.2022 0.074 Uiso calc PR 0.6447(8) A 1
    H H6B 0.2389 0.947 0.2538 0.074 Uiso calc PR 0.6447(8) A 1
    H H6C 0.1348 0.8776 0.2647 0.074 Uiso calc PR 0.6447(8) A 1
    C C7 0.4946(2) 0.67694(16) 0.34661(14) 0.0318(5) Uani d P 0.6447(8) A 1
    H H7A 0.4828 0.6398 0.2975 0.038 Uiso calc PR 0.6447(8) A 1
    C C8 0.4196(10) 0.6315(7) 0.4033(5) 0.0458(14) Uani d P 0.6447(8) A 1
    H H8A 0.3382 0.6496 0.3894 0.069 Uiso calc PR 0.6447(8) A 1
    H H8B 0.4465 0.6516 0.4566 0.069 Uiso calc PR 0.6447(8) A 1
    H H8C 0.4262 0.5642 0.3999 0.069 Uiso calc PR 0.6447(8) A 1
    C C9 0.6208(6) 0.6637(5) 0.3806(3) 0.0478(14) Uani d P 0.6447(8) A 1
    H H9A 0.6714 0.6926 0.3463 0.072 Uiso calc PR 0.6447(8) A 1
    H H9B 0.6382 0.5976 0.3851 0.072 Uiso calc PR 0.6447(8) A 1
    H H9C 0.6342 0.6923 0.4324 0.072 Uiso calc PR 0.6447(8) A 1
    C C10 0.4729(2) 0.83599(18) 0.39749(15) 0.0366(5) Uani d P 0.6447(8) A 1
    H H10A 0.5028 0.7982 0.4441 0.044 Uiso calc PR 0.6447(8) A 1
    C C11 0.3567(11) 0.8734(7) 0.4129(5) 0.059(3) Uani d P 0.6447(8) A 1
    H H11A 0.3016 0.8223 0.4142 0.088 Uiso calc PR 0.6447(8) A 1
    H H11B 0.3276 0.9165 0.3713 0.088 Uiso calc PR 0.6447(8) A 1
    H H11C 0.3653 0.9056 0.4632 0.088 Uiso calc PR 0.6447(8) A 1
    C C12 0.5594(10) 0.9140(8) 0.3935(6) 0.049(3) Uani d P 0.6447(8) A 1
    H H12A 0.5581 0.9545 0.4387 0.073 Uiso calc PR 0.6447(8) A 1
    H H12B 0.5383 0.9494 0.3455 0.073 Uiso calc PR 0.6447(8) A 1
    H H12C 0.6375 0.8883 0.3936 0.073 Uiso calc PR 0.6447(8) A 1
    C C13 0.7796(2) 0.8453(2) 0.18204(14) 0.0358(5) Uani d P 0.6447(8) A 1
    H H13A 0.806 0.9106 0.1779 0.043 Uiso calc PR 0.6447(8) A 1
    C C14 0.8195(6) 0.8155(8) 0.2632(6) 0.050(2) Uani d P 0.6447(8) A 1
    H H14A 0.9046 0.8159 0.272 0.075 Uiso calc PR 0.6447(8) A 1
    H H14B 0.791 0.7531 0.2713 0.075 Uiso calc PR 0.6447(8) A 1
    H H14C 0.7891 0.858 0.2998 0.075 Uiso calc PR 0.6447(8) A 1
    C C15 0.8412(9) 0.7908(7) 0.1267(4) 0.055(2) Uani d P 0.6447(8) A 1
    H H15A 0.8153 0.811 0.0732 0.083 Uiso calc PR 0.6447(8) A 1
    H H15B 0.8235 0.7251 0.1319 0.083 Uiso calc PR 0.6447(8) A 1
    H H15C 0.9251 0.8005 0.1385 0.083 Uiso calc PR 0.6447(8) A 1
    C C16 0.6009(3) 0.93370(19) 0.13371(16) 0.0316(6) Uani d P 0.6447(8) A 1
    H H16A 0.515 0.9244 0.1222 0.038 Uiso calc PR 0.6447(8) A 1
    C C17 0.6190(3) 1.0128(3) 0.1930(2) 0.0440(8) Uani d P 0.6447(8) A 1
    H H17A 0.5939 0.993 0.2424 0.066 Uiso calc PR 0.6447(8) A 1
    H H17B 0.5732 1.0664 0.1729 0.066 Uiso calc PR 0.6447(8) A 1
    H H17C 0.7015 1.0294 0.2015 0.066 Uiso calc PR 0.6447(8) A 1
    C C18 0.6440(6) 0.9630(6) 0.0552(5) 0.048(2) Uani d P 0.6447(8) A 1
    H H18A 0.6304 0.9126 0.0174 0.073 Uiso calc PR 0.6447(8) A 1
    H H18B 0.7273 0.9769 0.0643 0.073 Uiso calc PR 0.6447(8) A 1
    H H18C 0.6014 1.018 0.0347 0.073 Uiso calc PR 0.6447(8) A 1
    C C19 0.48180(18) 0.74866(17) 0.02342(11) 0.0287(4) Uani d P 0.6447(8) A 1
    H H19A 0.4758 0.8148 0.0388 0.034 Uiso calc PR 0.6447(8) A 1
    C C20 0.5698(9) 0.7446(6) -0.0384(4) 0.053(2) Uani d P 0.6447(8) A 1
    H H20A 0.6471 0.7631 -0.0138 0.079 Uiso calc PR 0.6447(8) A 1
    H H20B 0.5442 0.7867 -0.0815 0.079 Uiso calc PR 0.6447(8) A 1
    H H20C 0.5732 0.6815 -0.0584 0.079 Uiso calc PR 0.6447(8) A 1
    C C21 0.3607(8) 0.7197(4) -0.0162(5) 0.0397(12) Uani d P 0.6447(8) A 1
    H H21A 0.305 0.7219 0.0219 0.059 Uiso calc PR 0.6447(8) A 1
    H H21B 0.3645 0.6567 -0.0364 0.059 Uiso calc PR 0.6447(8) A 1
    H H21C 0.3358 0.762 -0.0593 0.059 Uiso calc PR 0.6447(8) A 1
    C C22 0.5456(2) 0.59768(15) 0.08539(16) 0.0317(5) Uani d P 0.6447(8) A 1
    H H22A 0.5089 0.5808 0.0318 0.038 Uiso calc PR 0.6447(8) A 1
    C C23 0.6843(6) 0.5780(5) 0.0923(4) 0.061(2) Uani d P 0.6447(8) A 1
    H H23A 0.7261 0.6368 0.0921 0.091 Uiso calc PR 0.6447(8) A 1
    H H23B 0.7012 0.5404 0.048 0.091 Uiso calc PR 0.6447(8) A 1
    H H23C 0.7094 0.5451 0.1411 0.091 Uiso calc PR 0.6447(8) A 1
    C C24 0.4973(9) 0.5405(8) 0.1416(6) 0.047(2) Uani d P 0.6447(8) A 1
    H H24A 0.415 0.5556 0.1417 0.071 Uiso calc PR 0.6447(8) A 1
    H H24B 0.5393 0.5516 0.1936 0.071 Uiso calc PR 0.6447(8) A 1
    H H24C 0.5049 0.4754 0.1277 0.071 Uiso calc PR 0.6447(8) A 1
    N N1A 0.2873(15) 0.7756(13) 0.2098(9) 0.0238(8) Uani d P 0.3553(8) A 2
    N N2A 0.467(3) 0.7837(15) 0.3328(14) 0.0260(10) Uani d P 0.3553(8) A 2
    N N3A 0.6421(19) 0.843(2) 0.1580(13) 0.0279(12) Uani d PD 0.3553(8) A 2
    N N4A 0.522(3) 0.7000(13) 0.0864(10) 0.0255(11) Uani d PD 0.3553(8) A 2
    P P1A 0.42218(7) 0.73311(6) 0.23673(5) 0.0219(2) Uani d P 0.3553(8) A 2
    P P2A 0.50767(7) 0.79679(6) 0.13605(5) 0.0230(2) Uani d PD 0.3553(8) A 2
    C C1A 0.1834(4) 0.7206(3) 0.2072(3) 0.0344(9) Uani d P 0.3553(8) A 2
    H H1B 0.1161 0.7638 0.1963 0.041 Uiso calc PR 0.3553(8) A 2
    C C2A 0.1744(14) 0.6767(14) 0.2854(12) 0.060(4) Uani d P 0.3553(8) A 2
    H H2D 0.1848 0.724 0.3262 0.09 Uiso calc PR 0.3553(8) A 2
    H H2E 0.2348 0.6295 0.296 0.09 Uiso calc PR 0.3553(8) A 2
    H H2F 0.0977 0.6482 0.2848 0.09 Uiso calc PR 0.3553(8) A 2
    C C3A 0.1765(13) 0.6541(12) 0.1395(10) 0.050(4) Uani d P 0.3553(8) A 2
    H H3D 0.1806 0.6885 0.0911 0.075 Uiso calc PR 0.3553(8) A 2
    H H3E 0.1029 0.6202 0.1357 0.075 Uiso calc PR 0.3553(8) A 2
    H H3F 0.2414 0.6105 0.1478 0.075 Uiso calc PR 0.3553(8) A 2
    C C4A 0.2637(4) 0.8765(3) 0.1849(3) 0.0301(9) Uani d P 0.3553(8) A 2
    H H4B 0.3405 0.9087 0.19 0.036 Uiso calc PR 0.3553(8) A 2
    C C5A 0.2117(6) 0.8852(6) 0.1017(5) 0.0424(16) Uani d P 0.3553(8) A 2
    H H5D 0.2443 0.8375 0.0705 0.064 Uiso calc PR 0.3553(8) A 2
    H H5E 0.2296 0.9463 0.082 0.064 Uiso calc PR 0.3553(8) A 2
    H H5F 0.1273 0.8774 0.0979 0.064 Uiso calc PR 0.3553(8) A 2
    C C6A 0.1864(13) 0.9294(11) 0.2368(11) 0.040(3) Uani d P 0.3553(8) A 2
    H H6D 0.1932 0.9008 0.2885 0.061 Uiso calc PR 0.3553(8) A 2
    H H6E 0.1053 0.927 0.2128 0.061 Uiso calc PR 0.3553(8) A 2
    H H6F 0.2118 0.9939 0.2418 0.061 Uiso calc PR 0.3553(8) A 2
    C C7A 0.5286(4) 0.7087(3) 0.3852(3) 0.0345(9) Uani d P 0.3553(8) A 2
    H H7B 0.5669 0.742 0.4323 0.041 Uiso calc PR 0.3553(8) A 2
    C C8A 0.4313(18) 0.6493(12) 0.4147(11) 0.062(5) Uani d P 0.3553(8) A 2
    H H8D 0.4664 0.6039 0.4526 0.093 Uiso calc PR 0.3553(8) A 2
    H H8E 0.3875 0.6173 0.3705 0.093 Uiso calc PR 0.3553(8) A 2
    H H8F 0.3788 0.6894 0.4396 0.093 Uiso calc PR 0.3553(8) A 2
    C C9A 0.6228(12) 0.6495(9) 0.3576(5) 0.046(2) Uani d P 0.3553(8) A 2
    H H9D 0.6547 0.6081 0.3997 0.069 Uiso calc PR 0.3553(8) A 2
    H H9E 0.6849 0.6892 0.3428 0.069 Uiso calc PR 0.3553(8) A 2
    H H9F 0.5899 0.613 0.3124 0.069 Uiso calc PR 0.3553(8) A 2
    C C10A 0.4613(3) 0.8703(3) 0.3545(3) 0.0276(8) Uani d P 0.3553(8) A 2
    H H10B 0.4226 0.906 0.309 0.033 Uiso calc PR 0.3553(8) A 2
    C C11A 0.3793(19) 0.8709(11) 0.4182(9) 0.040(3) Uani d P 0.3553(8) A 2
    H H11D 0.3753 0.9334 0.4393 0.059 Uiso calc PR 0.3553(8) A 2
    H H11E 0.4089 0.8284 0.4601 0.059 Uiso calc PR 0.3553(8) A 2
    H H11F 0.3014 0.8513 0.3955 0.059 Uiso calc PR 0.3553(8) A 2
    C C12A 0.5729(16) 0.9193(11) 0.3839(10) 0.038(3) Uani d P 0.3553(8) A 2
    H H12D 0.6325 0.9037 0.3505 0.057 Uiso calc PR 0.3553(8) A 2
    H H12E 0.599 0.8999 0.4375 0.057 Uiso calc PR 0.3553(8) A 2
    H H12F 0.5597 0.9861 0.3826 0.057 Uiso calc PR 0.3553(8) A 2
    C C13A 0.7460(4) 0.7966(4) 0.1930(2) 0.0372(9) Uani d P 0.3553(8) A 2
    H H13B 0.7228 0.731 0.2 0.045 Uiso calc PR 0.3553(8) A 2
    C C14A 0.8154(13) 0.8268(14) 0.2733(12) 0.052(4) Uani d P 0.3553(8) A 2
    H H14D 0.7664 0.8185 0.315 0.078 Uiso calc PR 0.3553(8) A 2
    H H14E 0.8376 0.8918 0.2706 0.078 Uiso calc PR 0.3553(8) A 2
    H H14F 0.8855 0.7888 0.2842 0.078 Uiso calc PR 0.3553(8) A 2
    C C15A 0.8263(18) 0.7953(13) 0.1260(10) 0.062(4) Uani d P 0.3553(8) A 2
    H H15D 0.7832 0.7695 0.0785 0.094 Uiso calc PR 0.3553(8) A 2
    H H15E 0.8949 0.7572 0.1421 0.094 Uiso calc PR 0.3553(8) A 2
    H H15F 0.8507 0.8584 0.1158 0.094 Uiso calc PR 0.3553(8) A 2
    C C16A 0.6525(5) 0.9454(4) 0.1463(3) 0.0403(13) Uani d P 0.3553(8) A 2
    H H16B 0.7315 0.964 0.1713 0.048 Uiso calc PR 0.3553(8) A 2
    C C17A 0.5667(6) 1.0084(5) 0.1782(6) 0.0556(19) Uani d P 0.3553(8) A 2
    H H17D 0.5704 0.9992 0.2346 0.083 Uiso calc PR 0.3553(8) A 2
    H H17E 0.4882 0.9943 0.1531 0.083 Uiso calc PR 0.3553(8) A 2
    H H17F 0.5857 1.0727 0.1675 0.083 Uiso calc PR 0.3553(8) A 2
    C C18A 0.6494(12) 0.9617(8) 0.0615(8) 0.043(4) Uani d P 0.3553(8) A 2
    H H18D 0.7025 0.9187 0.0402 0.064 Uiso calc PR 0.3553(8) A 2
    H H18E 0.6735 1.0252 0.0526 0.064 Uiso calc PR 0.3553(8) A 2
    H H18F 0.5702 0.9519 0.0357 0.064 Uiso calc PR 0.3553(8) A 2
    C C19A 0.4963(4) 0.6847(4) 0.0071(2) 0.0381(10) Uani d P 0.3553(8) A 2
    H H19B 0.5201 0.6204 -0.0046 0.046 Uiso calc PR 0.3553(8) A 2
    C C20A 0.5551(16) 0.7475(9) -0.0386(8) 0.048(4) Uani d P 0.3553(8) A 2
    H H20D 0.6391 0.7435 -0.0226 0.073 Uiso calc PR 0.3553(8) A 2
    H H20E 0.5286 0.8106 -0.0304 0.073 Uiso calc PR 0.3553(8) A 2
    H H20F 0.538 0.7314 -0.0939 0.073 Uiso calc PR 0.3553(8) A 2
    C C21A 0.3689(15) 0.6925(9) -0.0127(8) 0.054(3) Uani d P 0.3553(8) A 2
    H H21D 0.3306 0.6468 0.0173 0.081 Uiso calc PR 0.3553(8) A 2
    H H21E 0.3478 0.6812 -0.0686 0.081 Uiso calc PR 0.3553(8) A 2
    H H21F 0.3439 0.7546 0.0002 0.081 Uiso calc PR 0.3553(8) A 2
    C C22A 0.5765(4) 0.6081(3) 0.1319(3) 0.0368(9) Uani d P 0.3553(8) A 2
    H H22B 0.6075 0.625 0.1867 0.044 Uiso calc PR 0.3553(8) A 2
    C C23A 0.6722(10) 0.5668(9) 0.0927(5) 0.039(2) Uani d P 0.3553(8) A 2
    H H23D 0.6978 0.6114 0.0558 0.059 Uiso calc PR 0.3553(8) A 2
    H H23E 0.6438 0.5109 0.0646 0.059 Uiso calc PR 0.3553(8) A 2
    H H23F 0.7376 0.551 0.132 0.059 Uiso calc PR 0.3553(8) A 2
    C C24A 0.4815(16) 0.5278(14) 0.1335(8) 0.037(3) Uani d P 0.3553(8) A 2
    H H24D 0.5187 0.4726 0.1582 0.056 Uiso calc PR 0.3553(8) A 2
    H H24E 0.4479 0.5131 0.0801 0.056 Uiso calc PR 0.3553(8) A 2
    H H24F 0.4199 0.5486 0.1634 0.056 Uiso calc PR 0.3553(8) A 2
loop_
    _atom_site_aniso_label
    _atom_site_aniso_U_11
    _atom_site_aniso_U_22
    _atom_site_aniso_U_33
    _atom_site_aniso_U_12
    _atom_site_aniso_U_13
    _atom_site_aniso_U_23
    N1 0.0217(17) 0.0209(15) 0.030(3) -0.0036(11) 0.0062(16) 0.0064(17)
    N2 0.0463(13) 0.015(3) 0.016(3) 0.001(2) 0.0028(16) -0.0104(16)
    N3 0.0247(14) 0.0365(16) 0.021(4) -0.0063(7) -0.0041(19) 0.001(2)
    N4 0.0359(15) 0.0289(12) 0.010(3) 0.0046(11) -0.003(3) 0.0028(18)
    P1 0.0260(3) 0.0206(3) 0.0218(2) -0.00339(18) 0.00516(18) -0.00181(18)
    P2 0.0209(2) 0.0270(3) 0.0196(2) -0.00019(18) 0.00114(17) 0.00094(19)
    C1 0.0245(11) 0.0260(10) 0.0343(11) -0.0034(9) 0.0053(9) -0.0004(8)
    C2 0.041(2) 0.0459(19) 0.045(5) -0.0078(14) 0.011(2) 0.004(2)
    C3 0.048(3) 0.031(2) 0.043(3) -0.0070(19) -0.014(2) -0.0052(19)
    C4 0.0259(12) 0.0292(12) 0.0418(14) 0.0054(10) 0.0068(10) 0.0003(11)
    C5 0.047(2) 0.036(2) 0.0387(15) 0.0144(14) 0.0125(18) 0.0133(14)
    C6 0.066(4) 0.033(3) 0.053(4) 0.022(2) 0.025(3) 0.010(3)
    C7 0.0427(13) 0.0284(12) 0.0230(11) -0.0054(9) -0.0011(9) 0.0012(9)
    C8 0.065(2) 0.038(3) 0.0368(19) -0.009(2) 0.0171(18) 0.0101(19)
    C9 0.046(2) 0.060(3) 0.034(3) -0.005(2) -0.005(2) 0.014(2)
    C10 0.0535(15) 0.0348(13) 0.0228(11) -0.0129(11) 0.0095(10) -0.0068(10)
    C11 0.059(5) 0.072(4) 0.052(4) -0.018(3) 0.034(4) -0.035(3)
    C12 0.052(4) 0.055(4) 0.042(3) -0.016(2) 0.017(2) -0.019(2)
    C13 0.0208(11) 0.0495(15) 0.0362(12) -0.0068(11) 0.0004(9) 0.0027(11)
    C14 0.026(2) 0.086(5) 0.038(3) -0.016(2) -0.0001(18) -0.001(3)
    C15 0.021(3) 0.107(5) 0.038(3) -0.001(3) 0.0052(18) -0.013(3)
    C16 0.0304(15) 0.0325(13) 0.0316(13) -0.0086(12) 0.0023(12) 0.0055(10)
    C17 0.053(2) 0.0352(15) 0.0456(17) -0.0131(18) 0.0123(18) 0.0014(12)
    C18 0.041(3) 0.065(5) 0.043(3) -0.007(3) 0.015(3) 0.026(3)
    C19 0.0316(10) 0.0341(12) 0.0204(9) 0.0028(9) 0.0028(8) -0.0007(9)
    C20 0.050(3) 0.088(5) 0.024(3) 0.005(2) 0.017(2) 0.011(2)
    C21 0.037(2) 0.045(2) 0.033(2) 0.0051(19) -0.0103(15) -0.0037(15)
    C22 0.0362(12) 0.0302(11) 0.0292(12) 0.0067(9) 0.0060(10) -0.0051(10)
    C23 0.054(3) 0.033(2) 0.103(5) 0.027(2) 0.039(3) 0.009(2)
    C24 0.049(3) 0.020(3) 0.075(4) 0.003(3) 0.011(2) -0.005(2)
    N1A 0.0217(17) 0.0209(15) 0.030(3) -0.0036(11) 0.0062(16) 0.0064(17)
    N2A 0.0463(13) 0.015(3) 0.016(3) 0.001(2) 0.0028(16) -0.0104(16)
    N3A 0.0247(14) 0.0365(16) 0.021(4) -0.0063(7) -0.0041(19) 0.001(2)
    N4A 0.0359(15) 0.0289(12) 0.010(3) 0.0046(11) -0.003(3) 0.0028(18)
    P1A 0.0230(4) 0.0213(5) 0.0216(4) 0.0007(3) 0.0034(3) -0.0019(3)
    P2A 0.0206(4) 0.0281(5) 0.0202(4) 0.0022(3) 0.0020(3) 0.0014(3)
    C1A 0.023(2) 0.035(2) 0.047(3) -0.0046(18) 0.0092(17) -0.0086(19)
    C2A 0.041(6) 0.103(11) 0.041(7) -0.033(6) 0.024(5) -0.003(6)
    C3A 0.046(5) 0.037(6) 0.070(6) -0.021(5) 0.023(4) -0.018(4)
    C4A 0.027(2) 0.028(2) 0.035(2) 0.0026(17) 0.0018(18) -0.0026(17)
    C5A 0.047(4) 0.046(4) 0.034(3) 0.014(3) 0.005(3) 0.004(3)
    C6A 0.033(3) 0.042(5) 0.048(4) 0.011(3) 0.011(3) -0.017(4)
    C7A 0.042(2) 0.034(2) 0.027(2) 0.0029(19) 0.0016(18) 0.0029(18)
    C8A 0.079(8) 0.043(7) 0.066(9) 0.008(6) 0.014(5) 0.030(6)
    C9A 0.061(4) 0.047(4) 0.028(5) 0.029(3) -0.003(4) 0.010(3)
    C10A 0.0306(19) 0.0257(19) 0.026(2) -0.0025(15) 0.0035(15) -0.0066(17)
    C11A 0.047(7) 0.036(4) 0.035(4) -0.002(3) 0.001(4) -0.007(3)
    C12A 0.040(5) 0.031(4) 0.038(5) -0.014(4) -0.014(5) -0.011(4)
    C13A 0.026(2) 0.053(3) 0.032(2) 0.001(2) 0.0030(17) 0.001(2)
    C14A 0.056(6) 0.056(5) 0.035(5) 0.000(4) -0.027(4) -0.003(4)
    C15A 0.017(5) 0.077(7) 0.091(9) 0.008(4) 0.002(4) 0.018(6)
    C16A 0.031(3) 0.044(3) 0.044(3) -0.012(3) 0.000(3) 0.008(2)
    C17A 0.063(5) 0.027(3) 0.080(5) -0.009(4) 0.022(4) 0.009(3)
    C18A 0.056(7) 0.029(6) 0.037(5) -0.017(4) -0.016(4) -0.001(4)
    C19A 0.040(2) 0.053(3) 0.0205(18) 0.007(2) 0.0033(16) -0.0064(19)
    C20A 0.057(7) 0.047(6) 0.040(7) -0.014(4) 0.002(4) -0.017(4)
    C21A 0.040(4) 0.100(10) 0.021(3) 0.022(6) -0.002(2) -0.001(5)
    C22A 0.042(2) 0.039(2) 0.030(2) 0.0147(19) 0.0054(19) -0.0013(19)
    C23A 0.035(4) 0.053(5) 0.032(4) -0.012(3) 0.011(3) -0.009(3)
    C24A 0.048(5) 0.027(6) 0.038(4) -0.010(3) 0.013(3) 0.000(3)
_geom_special_details
;
All e.s.d.'s (except the e.s.d. in the dihedral angle between two l.s. planes)
are estimated using the full covariance matrix. The cell e.s.d.'s are taken
into account individually in the estimation of e.s.d.'s in distances, angles
and torsion angles; correlations between e.s.d.'s in cell parameters are only
used when they are defined by crystal symmetry. An approximate (isotropic)
treatment of cell e.s.d.'s is used for estimating e.s.d.'s involving l.s.
planes.
;
loop_
    _geom_bond_atom_site_label_1
    _geom_bond_atom_site_label_2
    _geom_bond_site_symmetry_2
    _geom_bond_distance
    _geom_bond_publ_flag
    N1 C4 . 1.465(10) ?
    N1 C1 . 1.512(8) ?
    N1 P1 . 1.699(9) ?
    N2 C7 . 1.420(12) ?
    N2 C10 . 1.582(7) ?
    N2 P1 . 1.687(14) ?
    N3 C16 . 1.474(17) ?
    N3 C13 . 1.508(12) ?
    N3 P2 . 1.705(11) ?
    N4 C22 . 1.444(9) ?
    N4 C19 . 1.549(10) ?
    N4 P2 . 1.667(8) ?
    P1 P2 . 2.2988(8) ?
    C1 C2 . 1.513(10) ?
    C1 C3 . 1.546(8) ?
    C1 H1A . 1 ?
    C2 H2A . 0.98 ?
    C2 H2B . 0.98 ?
    C2 H2C . 0.98 ?
    C3 H3A . 0.98 ?
    C3 H3B . 0.98 ?
    C3 H3C . 0.98 ?
    C4 C5 . 1.530(4) ?
    C4 C6 . 1.533(10) ?
    C4 H4A . 1 ?
    C5 H5A . 0.98 ?
    C5 H5B . 0.98 ?
    C5 H5C . 0.98 ?
    C6 H6A . 0.98 ?
    C6 H6B . 0.98 ?
    C6 H6C . 0.98 ?
    C7 C9 . 1.520(7) ?
    C7 C8 . 1.537(10) ?
    C7 H7A . 1 ?
    C8 H8A . 0.98 ?
    C8 H8B . 0.98 ?
    C8 H8C . 0.98 ?
    C9 H9A . 0.98 ?
    C9 H9B . 0.98 ?
    C9 H9C . 0.98 ?
    C10 C11 . 1.508(12) ?
    C10 C12 . 1.518(12) ?
    C10 H10A . 1 ?
    C11 H11A . 0.98 ?
    C11 H11B . 0.98 ?
    C11 H11C . 0.98 ?
    C12 H12A . 0.98 ?
    C12 H12B . 0.98 ?
    C12 H12C . 0.98 ?
    C13 C14 . 1.484(10) ?
    C13 C15 . 1.490(9) ?
    C13 H13A . 1 ?
    C14 H14A . 0.98 ?
    C14 H14B . 0.98 ?
    C14 H14C . 0.98 ?
    C15 H15A . 0.98 ?
    C15 H15B . 0.98 ?
    C15 H15C . 0.98 ?
    C16 C17 . 1.534(5) ?
    C16 C18 . 1.562(7) ?
    C16 H16A . 1 ?
    C17 H17A . 0.98 ?
    C17 H17B . 0.98 ?
    C17 H17C . 0.98 ?
    C18 H18A . 0.98 ?
    C18 H18B . 0.98 ?
    C18 H18C . 0.98 ?
    C19 C21 . 1.541(9) ?
    C19 C20 . 1.569(9) ?
    C19 H19A . 1 ?
    C20 H20A . 0.98 ?
    C20 H20B . 0.98 ?
    C20 H20C . 0.98 ?
    C21 H21A . 0.98 ?
    C21 H21B . 0.98 ?
    C21 H21C . 0.98 ?
    C22 C24 . 1.442(10) ?
    C22 C23 . 1.624(7) ?
    C22 H22A . 1 ?
    C23 H23A . 0.98 ?
    C23 H23B . 0.98 ?
    C23 H23C . 0.98 ?
    C24 H24A . 0.98 ?
    C24 H24B . 0.98 ?
    C24 H24C . 0.98 ?
    N1A C1A . 1.441(17) ?
    N1A C4A . 1.539(18) ?
    N1A P1A . 1.692(19) ?
    N2A C10A . 1.313(19) ?
    N2A C7A . 1.53(3) ?
    N2A P1A . 1.83(2) ?
    N3A C13A . 1.45(3) ?
    N3A C16A . 1.50(3) ?
    N3A P2A . 1.697(14) ?
    N4A C19A . 1.383(17) ?
    N4A C22A . 1.63(2) ?
    N4A P2A . 1.664(14) ?
    P1A P2A . 2.3013(13) ?
    C1A C2A . 1.509(18) ?
    C1A C3A . 1.510(18) ?
    C1A H1B . 1 ?
    C2A H2D . 0.98 ?
    C2A H2E . 0.98 ?
    C2A H2F . 0.98 ?
    C3A H3D . 0.98 ?
    C3A H3E . 0.98 ?
    C3A H3F . 0.98 ?
    C4A C5A . 1.494(10) ?
    C4A C6A . 1.548(17) ?
    C4A H4B . 1 ?
    C5A H5D . 0.98 ?
    C5A H5E . 0.98 ?
    C5A H5F . 0.98 ?
    C6A H6D . 0.98 ?
    C6A H6E . 0.98 ?
    C6A H6F . 0.98 ?
    C7A C9A . 1.513(12) ?
    C7A C8A . 1.56(2) ?
    C7A H7B . 1 ?
    C8A H8D . 0.98 ?
    C8A H8E . 0.98 ?
    C8A H8F . 0.98 ?
    C9A H9D . 0.98 ?
    C9A H9E . 0.98 ?
    C9A H9F . 0.98 ?
    C10A C12A . 1.507(17) ?
    C10A C11A . 1.54(2) ?
    C10A H10B . 1 ?
    C11A H11D . 0.98 ?
    C11A H11E . 0.98 ?
    C11A H11F . 0.98 ?
    C12A H12D . 0.98 ?
    C12A H12E . 0.98 ?
    C12A H12F . 0.98 ?
    C13A C15A . 1.574(18) ?
    C13A C14A . 1.58(2) ?
    C13A H13B . 1 ?
    C14A H14D . 0.98 ?
    C14A H14E . 0.98 ?
    C14A H14F . 0.98 ?
    C15A H15D . 0.98 ?
    C15A H15E . 0.98 ?
    C15A H15F . 0.98 ?
    C16A C18A . 1.479(15) ?
    C16A C17A . 1.505(11) ?
    C16A H16B . 1 ?
    C17A H17D . 0.98 ?
    C17A H17E . 0.98 ?
    C17A H17F . 0.98 ?
    C18A H18D . 0.98 ?
    C18A H18E . 0.98 ?
    C18A H18F . 0.98 ?
    C19A C20A . 1.432(15) ?
    C19A C21A . 1.478(17) ?
    C19A H19B . 1 ?
    C20A H20D . 0.98 ?
    C20A H20E . 0.98 ?
    C20A H20F . 0.98 ?
    C21A H21D . 0.98 ?
    C21A H21E . 0.98 ?
    C21A H21F . 0.98 ?
    C22A C23A . 1.496(12) ?
    C22A C24A . 1.61(2) ?
    C22A H22B . 1 ?
    C23A H23D . 0.98 ?
    C23A H23E . 0.98 ?
    C23A H23F . 0.98 ?
    C24A H24D . 0.98 ?
    C24A H24E . 0.98 ?
    C24A H24F . 0.98 ?
loop_
    _geom_angle_atom_site_label_1
    _geom_angle_atom_site_label_2
    _geom_angle_atom_site_label_3
    _geom_angle_site_symmetry_1
    _geom_angle_site_symmetry_3
    _geom_angle
    _geom_angle_publ_flag
    C4 N1 C1 . . 114.3(6) ?
    C4 N1 P1 . . 118.8(6) ?
    C1 N1 P1 . . 123.6(6) ?
    C7 N2 C10 . . 112.0(9) ?
    C7 N2 P1 . . 132.2(6) ?
    C10 N2 P1 . . 115.4(7) ?
    C16 N3 C13 . . 113.3(6) ?
    C16 N3 P2 . . 127.2(7) ?
    C13 N3 P2 . . 118.0(11) ?
    C22 N4 C19 . . 113.7(5) ?
    C22 N4 P2 . . 122.8(7) ?
    C19 N4 P2 . . 122.3(6) ?
    N2 P1 N1 . . 112.6(5) ?
    N2 P1 P2 . . 92.0(4) ?
    N1 P1 P2 . . 110.4(3) ?
    N4 P2 N3 . . 114.3(6) ?
    N4 P2 P1 . . 112.3(6) ?
    N3 P2 P1 . . 93.5(6) ?
    N1 C1 C2 . . 113.6(5) ?
    N1 C1 C3 . . 114.6(5) ?
    C2 C1 C3 . . 106.9(5) ?
    N1 C1 H1A . . 107.1 ?
    C2 C1 H1A . . 107.1 ?
    C3 C1 H1A . . 107.1 ?
    C1 C2 H2A . . 109.5 ?
    C1 C2 H2B . . 109.5 ?
    H2A C2 H2B . . 109.5 ?
    C1 C2 H2C . . 109.5 ?
    H2A C2 H2C . . 109.5 ?
    H2B C2 H2C . . 109.5 ?
    C1 C3 H3A . . 109.5 ?
    C1 C3 H3B . . 109.5 ?
    H3A C3 H3B . . 109.5 ?
    C1 C3 H3C . . 109.5 ?
    H3A C3 H3C . . 109.5 ?
    H3B C3 H3C . . 109.5 ?
    N1 C4 C5 . . 111.6(3) ?
    N1 C4 C6 . . 113.8(5) ?
    C5 C4 C6 . . 109.5(4) ?
    N1 C4 H4A . . 107.2 ?
    C5 C4 H4A . . 107.2 ?
    C6 C4 H4A . . 107.2 ?
    C4 C5 H5A . . 109.5 ?
    C4 C5 H5B . . 109.5 ?
    H5A C5 H5B . . 109.5 ?
    C4 C5 H5C . . 109.5 ?
    H5A C5 H5C . . 109.5 ?
    H5B C5 H5C . . 109.5 ?
    C4 C6 H6A . . 109.5 ?
    C4 C6 H6B . . 109.5 ?
    H6A C6 H6B . . 109.5 ?
    C4 C6 H6C . . 109.5 ?
    H6A C6 H6C . . 109.5 ?
    H6B C6 H6C . . 109.5 ?
    N2 C7 C9 . . 111.5(7) ?
    N2 C7 C8 . . 118.4(7) ?
    C9 C7 C8 . . 107.1(5) ?
    N2 C7 H7A . . 106.4 ?
    C9 C7 H7A . . 106.4 ?
    C8 C7 H7A . . 106.4 ?
    C7 C8 H8A . . 109.5 ?
    C7 C8 H8B . . 109.5 ?
    H8A C8 H8B . . 109.5 ?
    C7 C8 H8C . . 109.5 ?
    H8A C8 H8C . . 109.5 ?
    H8B C8 H8C . . 109.5 ?
    C7 C9 H9A . . 109.5 ?
    C7 C9 H9B . . 109.5 ?
    H9A C9 H9B . . 109.5 ?
    C7 C9 H9C . . 109.5 ?
    H9A C9 H9C . . 109.5 ?
    H9B C9 H9C . . 109.5 ?
    C11 C10 C12 . . 110.6(7) ?
    C11 C10 N2 . . 115.9(7) ?
    C12 C10 N2 . . 110.8(7) ?
    C11 C10 H10A . . 106.3 ?
    C12 C10 H10A . . 106.3 ?
    N2 C10 H10A . . 106.3 ?
    C10 C11 H11A . . 109.5 ?
    C10 C11 H11B . . 109.5 ?
    H11A C11 H11B . . 109.5 ?
    C10 C11 H11C . . 109.5 ?
    H11A C11 H11C . . 109.5 ?
    H11B C11 H11C . . 109.5 ?
    C10 C12 H12A . . 109.5 ?
    C10 C12 H12B . . 109.5 ?
    H12A C12 H12B . . 109.5 ?
    C10 C12 H12C . . 109.5 ?
    H12A C12 H12C . . 109.5 ?
    H12B C12 H12C . . 109.5 ?
    C14 C13 C15 . . 109.6(6) ?
    C14 C13 N3 . . 108.7(5) ?
    C15 C13 N3 . . 119.0(6) ?
    C14 C13 H13A . . 106.3 ?
    C15 C13 H13A . . 106.3 ?
    N3 C13 H13A . . 106.3 ?
    C13 C14 H14A . . 109.5 ?
    C13 C14 H14B . . 109.5 ?
    H14A C14 H14B . . 109.5 ?
    C13 C14 H14C . . 109.5 ?
    H14A C14 H14C . . 109.5 ?
    H14B C14 H14C . . 109.5 ?
    C13 C15 H15A . . 109.5 ?
    C13 C15 H15B . . 109.5 ?
    H15A C15 H15B . . 109.5 ?
    C13 C15 H15C . . 109.5 ?
    H15A C15 H15C . . 109.5 ?
    H15B C15 H15C . . 109.5 ?
    N3 C16 C17 . . 109.3(5) ?
    N3 C16 C18 . . 117.4(6) ?
    C17 C16 C18 . . 110.2(4) ?
    N3 C16 H16A . . 106.4 ?
    C17 C16 H16A . . 106.4 ?
    C18 C16 H16A . . 106.4 ?
    C16 C17 H17A . . 109.5 ?
    C16 C17 H17B . . 109.5 ?
    H17A C17 H17B . . 109.5 ?
    C16 C17 H17C . . 109.5 ?
    H17A C17 H17C . . 109.5 ?
    H17B C17 H17C . . 109.5 ?
    C16 C18 H18A . . 109.5 ?
    C16 C18 H18B . . 109.5 ?
    H18A C18 H18B . . 109.5 ?
    C16 C18 H18C . . 109.5 ?
    H18A C18 H18C . . 109.5 ?
    H18B C18 H18C . . 109.5 ?
    C21 C19 N4 . . 115.3(7) ?
    C21 C19 C20 . . 108.8(5) ?
    N4 C19 C20 . . 111.8(7) ?
    C21 C19 H19A . . 106.8 ?
    N4 C19 H19A . . 106.8 ?
    C20 C19 H19A . . 106.8 ?
    C19 C20 H20A . . 109.5 ?
    C19 C20 H20B . . 109.5 ?
    H20A C20 H20B . . 109.5 ?
    C19 C20 H20C . . 109.5 ?
    H20A C20 H20C . . 109.5 ?
    H20B C20 H20C . . 109.5 ?
    C19 C21 H21A . . 109.5 ?
    C19 C21 H21B . . 109.5 ?
    H21A C21 H21B . . 109.5 ?
    C19 C21 H21C . . 109.5 ?
    H21A C21 H21C . . 109.5 ?
    H21B C21 H21C . . 109.5 ?
    C24 C22 N4 . . 112.0(7) ?
    C24 C22 C23 . . 108.3(5) ?
    N4 C22 C23 . . 109.1(8) ?
    C24 C22 H22A . . 109.1 ?
    N4 C22 H22A . . 109.1 ?
    C23 C22 H22A . . 109.1 ?
    C22 C23 H23A . . 109.5 ?
    C22 C23 H23B . . 109.5 ?
    H23A C23 H23B . . 109.5 ?
    C22 C23 H23C . . 109.5 ?
    H23A C23 H23C . . 109.5 ?
    H23B C23 H23C . . 109.5 ?
    C22 C24 H24A . . 109.5 ?
    C22 C24 H24B . . 109.5 ?
    H24A C24 H24B . . 109.5 ?
    C22 C24 H24C . . 109.5 ?
    H24A C24 H24C . . 109.5 ?
    H24B C24 H24C . . 109.5 ?
    C1A N1A C4A . . 113.4(12) ?
    C1A N1A P1A . . 123.3(11) ?
    C4A N1A P1A . . 123.3(10) ?
    C10A N2A C7A . . 122.9(17) ?
    C10A N2A P1A . . 128.6(19) ?
    C7A N2A P1A . . 108.0(10) ?
    C13A N3A C16A . . 116.1(9) ?
    C13A N3A P2A . . 127.1(18) ?
    C16A N3A P2A . . 117(2) ?
    C19A N4A C22A . . 111.7(10) ?
    C19A N4A P2A . . 128.5(15) ?
    C22A N4A P2A . . 119.8(11) ?
    N1A P1A N2A . . 104.5(10) ?
    N1A P1A P2A . . 96.7(4) ?
    N2A P1A P2A . . 115.2(9) ?
    N4A P2A N3A . . 107.5(18) ?
    N4A P2A P1A . . 97.6(10) ?
    N3A P2A P1A . . 117.5(8) ?
    N1A C1A C2A . . 110.9(9) ?
    N1A C1A C3A . . 109.9(9) ?
    C2A C1A C3A . . 114.9(11) ?
    N1A C1A H1B . . 106.9 ?
    C2A C1A H1B . . 106.9 ?
    C3A C1A H1B . . 106.9 ?
    C1A C2A H2D . . 109.5 ?
    C1A C2A H2E . . 109.5 ?
    H2D C2A H2E . . 109.5 ?
    C1A C2A H2F . . 109.5 ?
    H2D C2A H2F . . 109.5 ?
    H2E C2A H2F . . 109.5 ?
    C1A C3A H3D . . 109.5 ?
    C1A C3A H3E . . 109.5 ?
    H3D C3A H3E . . 109.5 ?
    C1A C3A H3F . . 109.5 ?
    H3D C3A H3F . . 109.5 ?
    H3E C3A H3F . . 109.5 ?
    C5A C4A N1A . . 112.6(8) ?
    C5A C4A C6A . . 108.8(8) ?
    N1A C4A C6A . . 113.9(9) ?
    C5A C4A H4B . . 107 ?
    N1A C4A H4B . . 107 ?
    C6A C4A H4B . . 107 ?
    C4A C5A H5D . . 109.5 ?
    C4A C5A H5E . . 109.5 ?
    H5D C5A H5E . . 109.5 ?
    C4A C5A H5F . . 109.5 ?
    H5D C5A H5F . . 109.5 ?
    H5E C5A H5F . . 109.5 ?
    C4A C6A H6D . . 109.5 ?
    C4A C6A H6E . . 109.5 ?
    H6D C6A H6E . . 109.5 ?
    C4A C6A H6F . . 109.5 ?
    H6D C6A H6F . . 109.5 ?
    H6E C6A H6F . . 109.5 ?
    C9A C7A N2A . . 121.2(9) ?
    C9A C7A C8A . . 111.9(9) ?
    N2A C7A C8A . . 106.2(13) ?
    C9A C7A H7B . . 105.4 ?
    N2A C7A H7B . . 105.4 ?
    C8A C7A H7B . . 105.4 ?
    C7A C8A H8D . . 109.5 ?
    C7A C8A H8E . . 109.5 ?
    H8D C8A H8E . . 109.5 ?
    C7A C8A H8F . . 109.5 ?
    H8D C8A H8F . . 109.5 ?
    H8E C8A H8F . . 109.5 ?
    C7A C9A H9D . . 109.5 ?
    C7A C9A H9E . . 109.5 ?
    H9D C9A H9E . . 109.5 ?
    C7A C9A H9F . . 109.5 ?
    H9D C9A H9F . . 109.5 ?
    H9E C9A H9F . . 109.5 ?
    N2A C10A C12A . . 118.5(15) ?
    N2A C10A C11A . . 105.4(14) ?
    C12A C10A C11A . . 109.8(11) ?
    N2A C10A H10B . . 107.6 ?
    C12A C10A H10B . . 107.6 ?
    C11A C10A H10B . . 107.6 ?
    C10A C11A H11D . . 109.5 ?
    C10A C11A H11E . . 109.5 ?
    H11D C11A H11E . . 109.5 ?
    C10A C11A H11F . . 109.5 ?
    H11D C11A H11F . . 109.5 ?
    H11E C11A H11F . . 109.5 ?
    C10A C12A H12D . . 109.5 ?
    C10A C12A H12E . . 109.5 ?
    H12D C12A H12E . . 109.5 ?
    C10A C12A H12F . . 109.5 ?
    H12D C12A H12F . . 109.5 ?
    H12E C12A H12F . . 109.5 ?
    N3A C13A C15A . . 103.8(12) ?
    N3A C13A C14A . . 123.0(13) ?
    C15A C13A C14A . . 111.5(10) ?
    N3A C13A H13B . . 105.8 ?
    C15A C13A H13B . . 105.8 ?
    C14A C13A H13B . . 105.8 ?
    C13A C14A H14D . . 109.5 ?
    C13A C14A H14E . . 109.5 ?
    H14D C14A H14E . . 109.5 ?
    C13A C14A H14F . . 109.5 ?
    H14D C14A H14F . . 109.5 ?
    H14E C14A H14F . . 109.5 ?
    C13A C15A H15D . . 109.5 ?
    C13A C15A H15E . . 109.5 ?
    H15D C15A H15E . . 109.5 ?
    C13A C15A H15F . . 109.5 ?
    H15D C15A H15F . . 109.5 ?
    H15E C15A H15F . . 109.5 ?
    C18A C16A N3A . . 107.3(11) ?
    C18A C16A C17A . . 109.3(8) ?
    N3A C16A C17A . . 118.8(11) ?
    C18A C16A H16B . . 106.9 ?
    N3A C16A H16B . . 106.9 ?
    C17A C16A H16B . . 106.9 ?
    C16A C17A H17D . . 109.5 ?
    C16A C17A H17E . . 109.5 ?
    H17D C17A H17E . . 109.5 ?
    C16A C17A H17F . . 109.5 ?
    H17D C17A H17F . . 109.5 ?
    H17E C17A H17F . . 109.5 ?
    C16A C18A H18D . . 109.5 ?
    C16A C18A H18E . . 109.5 ?
    H18D C18A H18E . . 109.5 ?
    C16A C18A H18F . . 109.5 ?
    H18D C18A H18F . . 109.5 ?
    H18E C18A H18F . . 109.5 ?
    N4A C19A C20A . . 112.6(14) ?
    N4A C19A C21A . . 107.6(16) ?
    C20A C19A C21A . . 110.9(10) ?
    N4A C19A H19B . . 108.5 ?
    C20A C19A H19B . . 108.5 ?
    C21A C19A H19B . . 108.5 ?
    C19A C20A H20D . . 109.5 ?
    C19A C20A H20E . . 109.5 ?
    H20D C20A H20E . . 109.5 ?
    C19A C20A H20F . . 109.5 ?
    H20D C20A H20F . . 109.5 ?
    H20E C20A H20F . . 109.5 ?
    C19A C21A H21D . . 109.5 ?
    C19A C21A H21E . . 109.5 ?
    H21D C21A H21E . . 109.5 ?
    C19A C21A H21F . . 109.5 ?
    H21D C21A H21F . . 109.5 ?
    H21E C21A H21F . . 109.5 ?
    C23A C22A C24A . . 105.5(8) ?
    C23A C22A N4A . . 111.8(12) ?
    C24A C22A N4A . . 112.0(14) ?
    C23A C22A H22B . . 109.1 ?
    C24A C22A H22B . . 109.1 ?
    N4A C22A H22B . . 109.1 ?
    C22A C23A H23D . . 109.5 ?
    C22A C23A H23E . . 109.5 ?
    H23D C23A H23E . . 109.5 ?
    C22A C23A H23F . . 109.5 ?
    H23D C23A H23F . . 109.5 ?
    H23E C23A H23F . . 109.5 ?
    C22A C24A H24D . . 109.5 ?
    C22A C24A H24E . . 109.5 ?
    H24D C24A H24E . . 109.5 ?
    C22A C24A H24F . . 109.5 ?
    H24D C24A H24F . . 109.5 ?
    H24E C24A H24F . . 109.5 ?
loop_
    _geom_torsion_atom_site_label_1
    _geom_torsion_atom_site_label_2
    _geom_torsion_atom_site_label_3
    _geom_torsion_atom_site_label_4
    _geom_torsion_site_symmetry_1
    _geom_torsion_site_symmetry_2
    _geom_torsion_site_symmetry_3
    _geom_torsion_site_symmetry_4
    _geom_torsion
    _geom_torsion_publ_flag
    N1 P1 P2 N3 . . . . 132.8(4) ?
    N1 P1 P2 N4 . . . . 14.7(5) ?
    N2 P1 P2 N3 . . . . -112.2(6) ?
    N2 P1 P2 N4 . . . . 129.7(6) ?
    C7 N2 P1 N1 . . . . 62.6(14) ?
    C10 N2 P1 N1 . . . . -110.2(9) ?
    C7 N2 P1 P2 . . . . -50.6(13) ?
    C10 N2 P1 P2 . . . . 136.6(8) ?
    C4 N1 P1 N2 . . . . 131.3(4) ?
    C1 N1 P1 N2 . . . . -27.2(7) ?
    C4 N1 P1 P2 . . . . -127.5(4) ?
    C1 N1 P1 P2 . . . . 74.0(5) ?
    C22 N4 P2 N3 . . . . 130.9(12) ?
    C19 N4 P2 N3 . . . . -35.4(16) ?
    C22 N4 P2 P1 . . . . -124.2(12) ?
    C19 N4 P2 P1 . . . . 69.5(13) ?
    C16 N3 P2 N4 . . . . 65.3(14) ?
    C13 N3 P2 N4 . . . . -99.9(9) ?
    C16 N3 P2 P1 . . . . -51.1(10) ?
    C13 N3 P2 P1 . . . . 143.7(7) ?
    C4 N1 C1 C2 . . . . -59.5(7) ?
    P1 N1 C1 C2 . . . . 99.9(7) ?
    C4 N1 C1 C3 . . . . 63.8(7) ?
    P1 N1 C1 C3 . . . . -136.8(6) ?
    C1 N1 C4 C5 . . . . -138.7(4) ?
    P1 N1 C4 C5 . . . . 60.8(5) ?
    C1 N1 C4 C6 . . . . 96.8(7) ?
    P1 N1 C4 C6 . . . . -63.7(5) ?
    P1 N2 C7 C9 . . . . 116.3(12) ?
    P1 N2 C7 C8 . . . . -118.7(11) ?
    C10 N2 C7 C9 . . . . -70.7(10) ?
    C10 N2 C7 C8 . . . . 54.2(12) ?
    C7 N2 C10 C11 . . . . -109.2(10) ?
    P1 N2 C10 C11 . . . . 65.0(11) ?
    C7 N2 C10 C12 . . . . 123.8(9) ?
    P1 N2 C10 C12 . . . . -62.0(11) ?
    C16 N3 C13 C14 . . . . 132.0(8) ?
    P2 N3 C13 C14 . . . . -60.8(9) ?
    C16 N3 C13 C15 . . . . -101.7(9) ?
    P2 N3 C13 C15 . . . . 65.5(9) ?
    C13 N3 C16 C17 . . . . -73.1(9) ?
    P2 N3 C16 C17 . . . . 121.1(8) ?
    C13 N3 C16 C18 . . . . 53.2(9) ?
    P2 N3 C16 C18 . . . . -112.5(10) ?
    C22 N4 C19 C21 . . . . 64.3(13) ?
    P2 N4 C19 C21 . . . . -128.3(11) ?
    C22 N4 C19 C20 . . . . -60.7(13) ?
    P2 N4 C19 C20 . . . . 106.8(11) ?
    C19 N4 C22 C24 . . . . -133.6(10) ?
    P2 N4 C22 C24 . . . . 59.0(15) ?
    C19 N4 C22 C23 . . . . 106.5(11) ?
    P2 N4 C22 C23 . . . . -60.9(13) ?
data_global
_journal_date_recd_electronic     2009-08-11
_journal_date_accepted     2009-08-18
_journal_name_full     'Acta Crystallographica, Section E'
_journal_year     2009
_journal_volume     65
_journal_issue      9
_journal_page_first     o2214
_journal_page_last     o2214
_journal_paper_category     QO
_journal_coeditor_code     PV2196
_publ_contact_author_name     'Jaros\/law Chojnacki'
_publ_contact_author_address
;
Chemical Faculty,
Gdansk University of Technology,
G.Narutowicza 11/12,
Gdansk PL-80233,
Poland
;
_publ_contact_author_email     'jaroslaw.chojnacki@chem.pg.gda.pl'
_publ_contact_author_fax     '+48 58 347 2694'
_publ_contact_author_phone     '+48 58 347 2088'
_publ_section_title
;
1,1,2,2-Tetrakis(diisopropylamino)diphosphane
;
loop_
    _publ_author_name
    _publ_author_footnote
    _publ_author_address
    'Grubba, Rafa\/l' .
;
Chemical Faculty,
Gdansk University of Technology,
G.Narutowicza 11/12,
Gdansk PL-80233,
Poland
;
    'Ponikiewski, \/Lukasz' .
;
Chemical Faculty,
Gdansk University of Technology,
G.Narutowicza 11/12,
Gdansk PL-80233,
Poland
;
    'Chojnacki, Jaros\/law' .
;
Chemical Faculty,
Gdansk University of Technology,
G.Narutowicza 11/12,
Gdansk PL-80233,
Poland
;
    'Pikies, Jerzy' .
;
Chemical Faculty,
Gdansk University of Technology,
G.Narutowicza 11/12,
Gdansk PL-80233,
Poland
;
