# Supplementary material for: 1,1,2,2-Tetra­kis(diisopropyl­amino)diphosphane
Source: Acta Crystallogr Sect E Struct Rep Online. 2009 Aug 22;65(Pt 9):o2214. doi: 10.1107/S1600536809032802 (PMC2970049; doi:10.1107/S1600536809032802)
Supplement: Supplementary file 2 [file e-65-o2214-Isup2.hkl]

#
# h,k,l, Fc-squared, Fo-squared, sigma(Fo-squared) and status flag
#
data_I
_shelx_title ' re2a in P2(1)/n'
_shelx_refln_list_code          4
_shelx_F_calc_maximum      154.43
_exptl_crystal_F_000      1032.00
_reflns_d_resolution_high  0.8115
 
loop_
 _symmetry_equiv_pos_as_xyz
 'x, y, z'
 '-x+1/2, y+1/2, -z+1/2'
 '-x, -y, -z'
 'x-1/2, -y-1/2, z-1/2'
 
_cell_length_a    11.6010
_cell_length_b    14.4926
_cell_length_c    17.2801
_cell_angle_alpha  90.000
_cell_angle_beta   97.224
_cell_angle_gamma  90.000
 
_shelx_F_squared_multiplier     1.000
 
loop_
 _refln_index_h
 _refln_index_k
 _refln_index_l
 _refln_F_squared_calc
 _refln_F_squared_meas
 _refln_F_squared_sigma
 _refln_observed_status
   2   0   0     3104.64     3128.85     18.62 o
   4   0   0       26.97       36.42      7.15 o
   6   0   0      624.30      756.05     14.33 o
   8   0   0      769.88      764.48     19.20 o
  10   0   0       14.36       15.72      6.27 o
  12   0   0      769.74      778.48     30.91 o
  14   0   0      451.82      497.30     11.84 o
   1   1   0      176.25      191.64      7.54 o
   2   1   0      454.97      439.25      8.45 o
   3   1   0      660.17      647.30      7.73 o
   4   1   0        1.05        4.39      4.54 o
   5   1   0     2310.53     2538.17      8.05 o
   6   1   0      270.19      362.20      4.70 o
   7   1   0       19.65       38.05      5.97 o
   8   1   0       66.28       68.44      4.46 o
   9   1   0       56.02       46.16      4.13 o
  10   1   0       12.19        7.59      4.12 o
  11   1   0       80.76       87.53      5.61 o
  12   1   0       12.69       13.00      5.05 o
  13   1   0       32.64       35.32      4.57 o
  14   1   0        3.65        7.14      4.82 o
   1   2   0      143.18      137.09      7.35 o
   2   2   0     2855.76     2977.00     15.94 o
   3   2   0       13.95       14.73      5.74 o
   4   2   0      933.73      923.31      7.52 o
   5   2   0     2193.57     2316.75     29.47 o
   6   2   0        1.64        1.81      3.74 o
   7   2   0        6.36       16.25      4.62 o
   8   2   0      550.26      530.69      9.97 o
   9   2   0        5.12        9.44      7.66 o
  10   2   0        7.05       12.19      4.34 o
  11   2   0       95.94       84.13      4.58 o
  12   2   0      379.94      369.97      7.62 o
  13   2   0       67.69       64.71      4.94 o
  14   2   0      278.28      312.17     14.15 o
   1   3   0      469.24      498.96     10.18 o
   2   3   0     6416.71     6510.77     40.91 o
   3   3   0      745.24      672.25      7.53 o
   4   3   0     2963.91     3113.63     35.45 o
   5   3   0      430.34      513.42      5.81 o
   6   3   0      147.33      154.00      4.23 o
   7   3   0        0.00        3.95      4.71 o
   8   3   0      103.99       98.13      4.96 o
   9   3   0      164.13      176.16      9.01 o
  10   3   0        0.43        9.39      4.83 o
  11   3   0       29.30       22.57      3.99 o
  12   3   0       12.57       11.54      5.09 o
  13   3   0       41.41       47.70      4.54 o
   0   4   0       29.79        7.35     10.22 o
   1   4   0     6062.29     6149.92     82.72 o
   2   4   0     6502.06     7005.53     89.92 o
   3   4   0     5439.07     5509.62     36.88 o
   4   4   0      223.84      222.69      4.86 o
   5   4   0     2998.37     3068.07     39.90 o
   6   4   0       54.48       16.86      4.59 o
   7   4   0       42.60       52.89      4.37 o
   8   4   0       75.97       86.51      4.51 o
   9   4   0       27.01       19.24      4.90 o
  10   4   0       52.86       55.79      5.67 o
  11   4   0      124.07      128.69      8.53 o
  12   4   0      213.53      222.56      6.22 o
  13   4   0      247.11      238.86      4.86 o
   1   5   0      120.29      123.57      6.40 o
   2   5   0     1406.67     1276.77      8.04 o
   3   5   0       36.46       46.97      5.29 o
   4   5   0     1921.07     2080.45     22.56 o
   5   5   0      174.48      201.87      9.28 o
   6   5   0      233.02      237.43      4.69 o
   7   5   0      392.09      397.54      4.36 o
   8   5   0      119.40      138.47      4.11 o
   9   5   0       17.64       12.52      4.56 o
  10   5   0      629.07      594.52      9.94 o
  11   5   0        8.12        4.72      5.03 o
  12   5   0      118.76      113.56      8.17 o
  13   5   0        7.72        2.21      4.67 o
   0   6   0        4.08       -0.62      7.76 o
   1   6   0      743.88      820.05     12.49 o
   2   6   0      206.11      203.45      5.07 o
   3   6   0        4.40       20.52      4.90 o
   4   6   0        0.57        0.52      4.47 o
   5   6   0      717.52      583.66      8.67 o
   6   6   0      817.80      790.20     14.00 o
   7   6   0      173.85      219.75      6.40 o
   8   6   0      731.71      697.62      7.34 o
   9   6   0      327.47      305.84      4.79 o
  10   6   0        1.06        5.28      4.56 o
  11   6   0       93.50       99.71      4.39 o
  12   6   0       57.48       63.13      4.53 o
  13   6   0       69.45       73.12      4.78 o
   1   7   0       82.35       70.64      4.98 o
   2   7   0      371.46      326.82      5.47 o
   3   7   0      665.19      556.78      8.96 o
   4   7   0     1823.99     1845.82     10.40 o
   5   7   0      133.28      130.75      6.12 o
   6   7   0      596.99      588.48     11.87 o
   7   7   0      256.06      227.23      9.54 o
   8   7   0      594.05      572.98      9.89 o
   9   7   0      534.07      494.26     10.54 o
  10   7   0      822.05      802.86     11.58 o
  11   7   0        0.00        5.58      5.20 o
  12   7   0       94.98      103.51      5.48 o
  13   7   0        2.32        4.36      6.35 o
   0   8   0      423.37      442.71      8.72 o
   1   8   0      736.86      932.37      8.75 o
   2   8   0        3.92        1.86      5.20 o
   3   8   0      397.79      411.04      6.40 o
   4   8   0      420.73      340.21      5.22 o
   5   8   0        0.01        1.63      4.72 o
   6   8   0     1467.13     1458.76     24.31 o
   7   8   0      526.63      510.01     10.83 o
   8   8   0       99.73       91.16      4.90 o
   9   8   0       78.90       70.35      5.01 o
  10   8   0        2.29        5.28      4.30 o
  11   8   0       26.51       29.80      5.89 o
  12   8   0       85.55       90.34      4.78 o
   1   9   0       75.43       55.86      4.70 o
   2   9   0       23.18       11.70      4.63 o
   3   9   0        1.44       13.21      6.09 o
   4   9   0       13.93       23.86      5.33 o
   5   9   0     1532.21     1419.99     17.54 o
   6   9   0      112.97       99.19      4.43 o
   7   9   0      122.87      139.07      5.55 o
   8   9   0      298.48      274.80      4.81 o
   9   9   0      585.44      601.38      7.84 o
  10   9   0      405.71      399.42      5.23 o
  11   9   0        1.13        1.75      4.24 o
  12   9   0      274.31      303.96      6.64 o
   0  10   0       97.50       84.13      7.58 o
   1  10   0        0.08        4.53      4.68 o
   2  10   0        0.57       -0.09      4.62 o
   3  10   0      273.13      266.00      5.73 o
   4  10   0      603.82      605.65      6.26 o
   5  10   0        0.03        1.75      4.83 o
   6  10   0      167.78      171.76      5.01 o
   7  10   0        4.27        7.00      4.88 o
   8  10   0      156.85      167.33      6.01 o
   9  10   0      108.68       91.03      4.86 o
  10  10   0       24.53       26.58      4.52 o
  11  10   0      147.74      140.98      5.21 o
   1  11   0      120.46      115.88      4.98 o
   2  11   0      924.40      926.15     14.46 o
   3  11   0      221.06      239.92      5.76 o
   4  11   0       51.21       52.13      5.44 o
   5  11   0     1301.92     1224.57     13.80 o
   6  11   0       76.92       78.65      4.16 o
   7  11   0      577.91      600.39      8.28 o
   8  11   0       38.64       45.25      5.16 o
   9  11   0       28.73       29.04      5.89 o
  10  11   0      244.99      244.71      6.14 o
  11  11   0       18.24       19.55      5.18 o
   0  12   0      312.44      334.56     22.69 o
   1  12   0       43.21       56.50      5.51 o
   2  12   0       82.73       88.96      5.73 o
   3  12   0      790.13      746.27     14.85 o
   4  12   0      249.56      243.83      5.79 o
   5  12   0       64.39       63.71      6.72 o
   6  12   0      603.77      600.14     10.18 o
   7  12   0       34.34       29.83      5.16 o
   8  12   0      513.43      549.76     10.79 o
   9  12   0       82.81       84.40      5.42 o
  10  12   0        8.31        7.01      5.57 o
   1  13   0        0.37        0.80      5.39 o
   2  13   0       27.63       28.67      5.48 o
   3  13   0      158.32      131.01      5.70 o
   4  13   0        5.12        6.68      5.51 o
   5  13   0      142.26      144.96      5.16 o
   6  13   0       12.22        8.70      6.52 o
   7  13   0      144.47      159.96      7.60 o
   8  13   0       15.73       12.56      5.55 o
   9  13   0       20.92       18.77      4.72 o
   0  14   0       70.75       80.50      8.02 o
   1  14   0       50.21       43.72      5.05 o
   2  14   0      614.63      601.16      6.51 o
   3  14   0       43.83       39.29      5.09 o
   4  14   0        2.47        4.29      6.57 o
   5  14   0        0.28        3.95      5.67 o
   6  14   0      331.21      328.50      5.74 o
   7  14   0        0.44       -0.36      5.38 o
   8  14   0       33.23       31.13      7.24 o
   1  15   0      104.56      119.15      5.89 o
   2  15   0        1.37        5.46      5.67 o
   3  15   0       24.38       33.59      5.83 o
   4  15   0       11.34        5.64      4.94 o
   5  15   0       10.60       16.55      7.30 o
   6  15   0        1.66       -5.24      6.34 o
   7  15   0        5.03       -0.13      5.59 o
   0  16   0       43.61       48.18      8.46 o
   1  16   0        0.36        1.02      5.92 o
   2  16   0      173.66      156.97      5.64 o
   3  16   0       35.65       36.79      6.01 o
   4  16   0       15.51       18.74      6.14 o
   5  16   0       74.76       73.26      6.36 o
   6  16   0      236.80      250.27      7.86 o
   1  17   0        7.53        9.68      6.50 o
   2  17   0       17.93       12.64      5.61 o
   3  17   0        0.71        0.66      5.57 o
   4  17   0        0.20        1.47      6.72 o
 -13   0   1      203.67      223.33      8.73 o
 -11   0   1       35.14       43.21      6.32 o
  -9   0   1      321.27      285.43      7.84 o
  -7   0   1        3.64       -1.25     11.72 o
  -5   0   1      856.89      976.42     18.07 o
  -3   0   1     5370.73     5298.42     41.76 o
  -1   0   1     2365.49     2537.15     47.61 o
   1   0   1    10909.09    11354.62    163.41 o
   3   0   1      535.81      556.44     11.99 o
   5   0   1     3018.05     3147.60     15.46 o
   7   0   1      842.31      952.22      7.60 o
   9   0   1      150.33      134.86      7.67 o
  11   0   1       16.74       16.20      5.46 o
  13   0   1       74.13       82.53      8.55 o
 -14   1   1       27.32       28.11      4.80 o
 -13   1   1      267.90      258.87      4.77 o
 -12   1   1        5.15        5.72      4.27 o
 -11   1   1      130.15      124.05      4.30 o
 -10   1   1       17.04       19.04      6.91 o
  -9   1   1        0.01        3.81      4.01 o
  -8   1   1      114.48      127.08      5.48 o
  -7   1   1     2098.32     1971.09      9.71 o
  -6   1   1     1212.53     1283.57      9.79 o
  -5   1   1     3830.66     3673.29     26.63 o
  -4   1   1       64.14       71.10      4.78 o
  -3   1   1     2514.43     2482.53     17.16 o
  -2   1   1     1524.03     1577.78     11.31 o
  -1   1   1    23848.36    24928.83     78.28 o
   0   1   1        0.73        3.98     12.60 o
   2   1   1     3452.07     3427.44     14.87 o
   4   1   1     1944.72     1926.88     13.85 o
   5   1   1      120.02       99.83      5.19 o
   6   1   1       82.60       83.20      4.21 o
   7   1   1       16.19        9.82      3.71 o
   8   1   1      176.06      178.26      5.76 o
   9   1   1       29.08       32.24      4.45 o
  10   1   1       22.13       32.82      4.12 o
  11   1   1       23.03       24.57      4.47 o
  12   1   1        3.05        5.87      4.05 o
  13   1   1      704.69      732.51      5.39 o
  14   1   1        8.01       10.37      7.28 o
 -14   2   1      125.11      129.17      5.00 o
 -13   2   1      196.98      210.86      5.29 o
 -12   2   1        0.69        3.97      5.16 o
 -11   2   1        6.85       10.88      4.79 o
 -10   2   1      555.88      517.73      5.45 o
  -9   2   1       88.00       78.06      4.90 o
  -8   2   1      306.01      297.99      5.22 o
  -7   2   1      231.84      240.75      4.67 o
  -6   2   1     1229.99     1210.55     10.90 o
  -5   2   1      921.93      949.70     12.32 o
  -4   2   1      524.35      559.33      5.99 o
  -3   2   1       18.25       29.27      6.33 o
  -2   2   1     2955.26     2985.48     31.70 o
  -1   2   1      724.18      756.79     10.31 o
   0   2   1     7339.05     7919.69    190.70 o
   1   2   1     2477.46     2497.47     21.59 o
   2   2   1      539.14      605.61      8.20 o
   3   2   1     4237.38     4100.24     69.60 o
   4   2   1      589.56      659.94      9.00 o
   5   2   1      183.85      239.91      7.02 o
   6   2   1     1730.08     1797.77     11.67 o
   7   2   1       73.42       81.70      3.86 o
   8   2   1        2.81        7.83      4.04 o
   9   2   1       52.84       46.61      4.17 o
  10   2   1      113.67      102.78      4.56 o
  11   2   1        6.82        8.24      4.47 o
  12   2   1        1.44        7.28      4.32 o
  13   2   1        0.00        2.45      5.38 o
 -14   3   1       54.05       61.57      9.22 o
 -13   3   1       47.16       53.27      4.27 o
 -12   3   1       33.99       35.45      5.18 o
 -11   3   1      309.25      284.13      4.86 o
 -10   3   1      249.85      227.94      5.09 o
  -9   3   1      175.76      189.22      4.69 o
  -8   3   1        0.45        7.52      4.04 o
  -7   3   1     1116.46     1122.52     19.40 o
  -6   3   1      971.42      973.71     10.36 o
  -5   3   1      853.25      775.86      9.36 o
  -4   3   1      137.00      144.27      5.02 o
  -3   3   1     1122.79     1069.19     11.80 o
  -1   3   1      635.99      737.87      8.87 o
   0   3   1       54.60       65.96      7.70 o
   1   3   1        3.10        8.57      6.72 o
   2   3   1    10548.10    10719.81     42.38 o
   3   3   1      911.45      969.70      8.17 o
   4   3   1      125.03      109.25      4.93 o
   5   3   1     2532.25     2655.52     14.31 o
   6   3   1      787.00      898.64     13.60 o
   7   3   1     1143.39     1169.26      9.83 o
   8   3   1        0.53        7.96      4.75 o
   9   3   1        3.07        3.43      3.86 o
  10   3   1        4.42        2.14      4.77 o
  11   3   1       11.43       12.21      5.01 o
  12   3   1       35.32       35.31      4.14 o
  13   3   1      137.68      145.02      6.10 o
 -13   4   1       85.74       84.89      4.66 o
 -12   4   1        3.86        2.91      4.35 o
 -11   4   1       84.42       81.50      4.64 o
 -10   4   1        0.15        4.53      4.45 o
  -9   4   1        0.87        0.77      7.52 o
  -8   4   1      317.65      315.01      6.30 o
  -7   4   1      147.32      136.28      4.19 o
  -6   4   1        0.38        0.67      3.99 o
  -5   4   1        0.35        5.95      5.01 o
  -4   4   1      145.66      157.03      5.11 o
  -3   4   1        6.43        6.70      4.53 o
  -2   4   1       25.72       29.70      5.87 o
   0   4   1      557.63      556.23      8.74 o
   1   4   1     4182.80     4433.58     92.78 o
   2   4   1      934.62      966.90      8.46 o
   3   4   1      446.19      479.15      5.83 o
   4   4   1      482.77      424.90      5.45 o
   5   4   1      101.92      108.77      4.66 o
   6   4   1        2.89        0.67      4.17 o
   7   4   1        0.53       -0.67      3.95 o
   8   4   1       71.13       65.27      4.91 o
   9   4   1      131.96      136.78      4.66 o
  10   4   1       78.41       70.77      7.45 o
  11   4   1      138.73      155.73      6.57 o
  12   4   1        6.73        8.34      4.81 o
  13   4   1        4.35        3.67      5.02 o
 -13   5   1       38.55       43.11      5.51 o
 -12   5   1        8.85        2.46      5.20 o
 -11   5   1      340.58      349.89      8.56 o
 -10   5   1      212.85      213.54      4.11 o
  -9   5   1      232.90      218.03      5.13 o
  -8   5   1      222.79      200.12      4.73 o
  -7   5   1      765.97      688.06      7.45 o
  -6   5   1      297.92      346.66      4.78 o
  -5   5   1      891.36      921.71     19.00 o
  -4   5   1       32.20       45.11      5.76 o
  -3   5   1        1.78       13.98      5.22 o
  -2   5   1     2531.43     2787.68     14.35 o
  -1   5   1        0.26        5.78      5.38 o
   0   5   1      411.13      404.35     11.01 o
   1   5   1     1924.37     1896.10     12.49 o
   2   5   1     1762.18     1706.62     13.60 o
   3   5   1        8.88       26.44      5.09 o
   4   5   1      721.81      837.25      9.47 o
   5   5   1      150.25      165.13      5.70 o
   6   5   1     1107.90     1080.72     14.46 o
   7   5   1      980.38      876.91      5.38 o
   8   5   1       22.19       21.89      4.83 o
   9   5   1       90.84       75.54      5.04 o
  10   5   1      162.74      139.11      4.93 o
  11   5   1       14.63       13.65      4.60 o
  12   5   1        0.89        0.56      4.74 o
  13   5   1       37.69       38.93      6.23 o
 -13   6   1        0.55        1.75      4.86 o
 -12   6   1        0.02        6.17      5.83 o
 -11   6   1      196.60      210.88      6.44 o
 -10   6   1       33.82       34.80      5.51 o
  -9   6   1      347.05      323.44      4.50 o
  -8   6   1      167.56      155.51      6.98 o
  -7   6   1      216.39      191.22      4.63 o
  -6   6   1       31.03       29.84      4.30 o
  -5   6   1     1087.89     1076.01     14.51 o
  -4   6   1      132.45      119.84      5.79 o
  -3   6   1      589.50      540.86      6.04 o
  -2   6   1       18.00       46.99      4.66 o
  -1   6   1      413.40      387.20      6.34 o
   0   6   1      145.02      185.80      6.32 o
   1   6   1     1550.32     1772.28     24.07 o
   2   6   1      169.99      138.64      5.44 o
   3   6   1     1272.69     1315.74     15.54 o
   4   6   1       74.42       70.37      4.94 o
   5   6   1      935.90      865.55      6.13 o
   6   6   1        1.45        1.22      4.72 o
   7   6   1      167.40      170.38      4.67 o
   8   6   1      116.55      114.78      5.58 o
   9   6   1      377.56      349.62      6.44 o
  10   6   1       72.09       82.19      5.05 o
  11   6   1      448.85      447.93      5.00 o
  12   6   1        0.36        0.60      4.89 o
  13   6   1        1.66       -1.29      6.29 o
 -13   7   1       23.92       27.98      4.87 o
 -12   7   1       55.91       65.40      5.02 o
 -11   7   1       85.03       84.31      4.86 o
 -10   7   1        2.92        2.37      5.61 o
  -9   7   1       38.85       40.73      5.45 o
  -8   7   1       29.44       39.06      4.38 o
  -7   7   1      413.66      429.94      4.66 o
  -6   7   1        6.27        9.02      4.97 o
  -5   7   1      482.33      418.93      5.08 o
  -4   7   1      364.18      404.88      6.15 o
  -3   7   1     2179.53     2265.67     15.08 o
  -2   7   1      889.88      988.85     14.82 o
  -1   7   1        0.66        3.13      5.05 o
   0   7   1      461.29      527.26     12.19 o
   1   7   1       30.33       21.35      5.38 o
   2   7   1        0.27        1.51      4.91 o
   3   7   1        0.62       -1.63      5.11 o
   4   7   1       30.66       43.46      4.32 o
   5   7   1       11.30        6.62      4.24 o
   6   7   1      309.60      305.07      5.30 o
   7   7   1      859.51      851.45     16.19 o
   8   7   1      239.41      248.39      5.13 o
   9   7   1      368.48      374.22      9.53 o
  10   7   1       96.05      103.27      4.73 o
  11   7   1        1.57        3.18      5.22 o
  12   7   1        8.98        8.32      4.92 o
 -12   8   1       11.41       16.05      6.14 o
 -11   8   1      412.02      425.98      4.95 o
 -10   8   1       70.67       73.14      6.07 o
  -9   8   1      389.23      386.94     10.11 o
  -8   8   1      335.09      305.49      4.52 o
  -7   8   1      621.63      557.37     10.37 o
  -6   8   1      456.53      490.38      9.38 o
  -5   8   1        0.22       -0.89      3.95 o
  -4   8   1      252.23      223.42      5.19 o
  -3   8   1      708.99      648.06      5.31 o
  -2   8   1      368.97      489.14      5.53 o
  -1   8   1       59.29       69.06      5.51 o
   0   8   1      192.44      180.41      5.17 o
   1   8   1       42.15       51.27      5.49 o
   2   8   1      284.50      286.28      4.81 o
   3   8   1      126.46      113.87      4.81 o
   4   8   1      330.21      347.62      5.00 o
   5   8   1      652.21      611.53      8.35 o
   6   8   1      217.87      202.95      4.73 o
   7   8   1        0.01        6.04      4.40 o
   8   8   1       62.28       76.58      6.53 o
   9   8   1       51.45       49.29      4.18 o
  10   8   1       81.58       81.50      4.57 o
  11   8   1      299.76      302.28      6.01 o
  12   8   1        9.59        9.07      5.05 o
 -12   9   1        0.18        4.61      4.39 o
 -11   9   1      360.16      365.75      5.06 o
 -10   9   1       57.92       61.61      4.46 o
  -9   9   1       66.00       67.58      4.27 o
  -8   9   1       86.71       78.67      5.42 o
  -7   9   1      412.42      388.25      9.76 o
  -6   9   1        1.07        4.14      4.43 o
  -5   9   1      329.81      307.06      4.93 o
  -4   9   1     1266.17     1143.53     17.38 o
  -3   9   1     1325.10     1328.57     11.30 o
  -2   9   1       24.20       35.55      4.68 o
  -1   9   1        8.94        6.09      5.14 o
   0   9   1      210.49      261.13      5.11 o
   1   9   1      149.54      108.91      4.83 o
   2   9   1       82.49       62.44      4.68 o
   3   9   1       20.53       15.27      4.62 o
   4   9   1        0.41        7.94      4.72 o
   5   9   1      162.68      152.26      5.31 o
   6   9   1       91.36       94.82      5.45 o
   7   9   1      106.84       94.43      4.96 o
   8   9   1      104.73       98.80      4.33 o
   9   9   1      219.64      209.72      5.31 o
  10   9   1      325.48      344.74      7.10 o
  11   9   1      133.65      158.59      6.29 o
  12   9   1       67.47       66.72      5.81 o
 -11  10   1      156.67      152.27      5.30 o
 -10  10   1       57.66       70.06      5.98 o
  -9  10   1      152.70      171.11      5.29 o
  -8  10   1      166.69      178.62      4.84 o
  -7  10   1      176.19      162.54      5.11 o
  -6  10   1      441.33      455.00      6.01 o
  -5  10   1      272.67      292.77      6.11 o
  -4  10   1      259.69      273.57      5.83 o
  -3  10   1       69.96       60.41      4.87 o
  -2  10   1      488.43      494.06      5.68 o
  -1  10   1       96.50       88.30      5.39 o
   0  10   1      459.09      406.05      5.98 o
   1  10   1      218.40      220.63      5.61 o
   2  10   1      165.16      131.31      6.24 o
   3  10   1      121.87      112.78      4.51 o
   4  10   1      464.83      432.89     12.02 o
   5  10   1       37.47       35.42      4.85 o
   6  10   1      702.51      703.34     10.62 o
   7  10   1      106.41      100.13      4.56 o
   8  10   1     1094.61     1118.21     12.41 o
   9  10   1       35.70       33.93      4.31 o
  10  10   1        4.46        7.80      5.35 o
  11  10   1      280.60      282.73      8.47 o
 -11  11   1       61.88       66.89      5.30 o
 -10  11   1      232.54      227.77      5.23 o
  -9  11   1       17.51       16.47      5.79 o
  -8  11   1       81.79       90.76      7.41 o
  -7  11   1        1.28        4.68      4.47 o
  -6  11   1        4.78        0.58      5.39 o
  -5  11   1     1008.99     1000.70     13.84 o
  -4  11   1      286.84      270.49      6.67 o
  -3  11   1      180.14      169.16      5.06 o
  -2  11   1      103.18       83.33      4.85 o
  -1  11   1       40.63       41.56      4.85 o
   0  11   1        1.41        7.60      5.27 o
   1  11   1      362.37      345.70      5.92 o
   2  11   1      184.15      215.50      6.66 o
   3  11   1       70.25       69.80      4.85 o
   4  11   1      380.44      312.39      5.47 o
   5  11   1      887.29      844.76     12.71 o
   6  11   1        0.11        6.27      5.69 o
   7  11   1      129.32      133.90      4.74 o
   8  11   1        0.01        0.65      5.70 o
   9  11   1      386.47      401.24     10.54 o
  10  11   1      192.49      189.09      5.50 o
  11  11   1        4.51       12.16      7.33 o
 -10  12   1       32.19       30.09      5.21 o
  -9  12   1      192.17      201.60      5.61 o
  -8  12   1      165.55      168.58      5.00 o
  -7  12   1      246.89      248.20      5.08 o
  -6  12   1      257.16      246.77      5.72 o
  -5  12   1       54.62       47.42      4.45 o
  -4  12   1        6.23        6.94      4.78 o
  -3  12   1        1.08       -2.73      4.37 o
  -2  12   1      226.01      239.43      5.73 o
  -1  12   1      167.16      178.78      4.71 o
   0  12   1        7.46        7.85      4.85 o
   1  12   1      110.42      120.60      5.06 o
   2  12   1        9.61       17.43      4.83 o
   3  12   1      104.69      114.47      4.60 o
   4  12   1      562.59      516.16      6.76 o
   5  12   1      105.47      106.94      5.18 o
   6  12   1      189.86      171.85      5.77 o
   7  12   1       63.05       68.25      5.76 o
   8  12   1      402.96      411.90      5.79 o
   9  12   1        0.64       -0.46      4.89 o
  10  12   1       30.41       33.38      5.20 o
  -9  13   1        7.30        9.31      5.71 o
  -8  13   1       13.27       15.01      5.38 o
  -7  13   1      426.74      425.50     10.43 o
  -6  13   1       32.59       24.15      6.67 o
  -5  13   1      283.08      270.85      5.51 o
  -4  13   1      176.85      175.78      5.79 o
  -3  13   1       72.72       73.48      5.56 o
  -2  13   1      224.81      248.09      5.32 o
  -1  13   1      154.71      148.85      5.55 o
   0  13   1        1.17        6.05      5.48 o
   1  13   1       82.45       84.36      5.58 o
   2  13   1      262.53      234.55      5.47 o
   3  13   1       14.39       21.63      5.99 o
   4  13   1       96.31       85.72      5.66 o
   5  13   1      152.50      147.47      5.22 o
   6  13   1        0.00       -1.70      5.67 o
   7  13   1      251.10      256.20      6.32 o
   8  13   1       75.03       73.80      5.51 o
   9  13   1      280.92      288.42      6.25 o
  -8  14   1        1.72        4.11      5.48 o
  -7  14   1        4.16        4.41      5.99 o
  -6  14   1       71.71       78.06      4.89 o
  -5  14   1       19.50       26.60      4.44 o
  -4  14   1       51.43       56.08      5.18 o
  -3  14   1        1.63       -1.74      5.01 o
  -2  14   1       61.15       63.30      5.70 o
  -1  14   1      247.89      241.47      6.12 o
   0  14   1        2.82        4.93      4.98 o
   1  14   1      115.21      124.78      5.36 o
   2  14   1      140.15      136.62      6.33 o
   3  14   1      199.08      182.63      4.97 o
   4  14   1       66.09       61.03      5.20 o
   5  14   1        0.30       -0.29      5.79 o
   6  14   1       53.86       56.03      5.35 o
   7  14   1      138.19      134.11      5.53 o
   8  14   1       44.39       37.18      5.17 o
  -7  15   1      155.98      163.73      6.51 o
  -6  15   1        1.04       -1.88      4.99 o
  -5  15   1      135.66      142.30      5.10 o
  -4  15   1       76.25       78.27      5.98 o
  -3  15   1        6.78        8.13      4.74 o
  -2  15   1      177.61      188.21      6.04 o
  -1  15   1       85.95       89.22      5.92 o
   0  15   1       21.73       29.32      5.16 o
   1  15   1      453.01      442.91      5.56 o
   2  15   1      107.82      116.28      6.52 o
   3  15   1       84.52       82.41      6.25 o
   4  15   1        0.11        2.51      6.16 o
   5  15   1       97.22      101.81      5.35 o
   6  15   1       44.05       44.80      6.20 o
   7  15   1      211.88      225.66      6.63 o
  -6  16   1       13.22       14.79      5.28 o
  -5  16   1        0.07        2.77      5.55 o
  -4  16   1        0.26        0.52      5.44 o
  -3  16   1       37.79       32.70      5.35 o
  -2  16   1       43.79       38.57      5.42 o
  -1  16   1       60.89       70.61      6.01 o
   0  16   1        2.10        2.68      5.86 o
   1  16   1       32.64       32.18      6.23 o
   2  16   1        3.10        5.69      5.38 o
   3  16   1       17.77       15.90      5.61 o
   4  16   1       32.26       27.22      5.92 o
   5  16   1        2.77       -0.72      6.52 o
   6  16   1        6.49        2.63      7.89 o
  -4  17   1       18.35       16.58      5.70 o
  -3  17   1        3.17        4.78      5.68 o
  -2  17   1       25.44       23.87      5.61 o
  -1  17   1        0.56        4.01      5.72 o
   0  17   1        9.69       13.09      6.23 o
   1  17   1       37.69       30.34      6.29 o
   2  17   1       49.55       49.81      5.91 o
   3  17   1       62.59       73.33      6.78 o
   4  17   1       18.89       11.88     10.18 o
 -14   0   2       26.02       23.82      6.26 o
 -12   0   2      181.53      181.26      6.87 o
 -10   0   2       17.99       24.74      6.13 o
  -8   0   2     3871.63     3713.77     30.54 o
  -6   0   2     2425.92     2268.98     10.33 o
  -4   0   2       98.86       81.71      7.28 o
   0   0   2    17272.00    19552.92     76.03 o
   2   0   2     2826.07     3031.61     17.74 o
   4   0   2      244.34      237.50      8.81 o
   6   0   2      449.16      419.97      7.00 o
   8   0   2      534.65      498.59     17.82 o
  10   0   2       95.97       96.17      6.48 o
  12   0   2      700.73      728.89     14.46 o
 -14   1   2      242.01      231.91      5.04 o
 -13   1   2        0.23        2.02      4.87 o
 -12   1   2      477.59      492.08      6.08 o
 -11   1   2       50.60       46.45      3.86 o
 -10   1   2      270.57      260.72      5.11 o
  -9   1   2      478.76      467.98      7.36 o
  -8   1   2       82.56       73.10      4.86 o
  -7   1   2        0.83       10.05      5.17 o
  -6   1   2     1773.68     1732.33     53.71 o
  -5   1   2     1107.21     1143.57      6.05 o
  -4   1   2      181.51      199.54      5.80 o
  -3   1   2      102.40      110.83      6.14 o
  -2   1   2     6426.87     6517.56     63.62 o
  -1   1   2       31.26       37.12      7.47 o
   0   1   2     8864.68     9916.12    171.88 o
   1   1   2     1477.72     1553.27     12.35 o
   2   1   2     6567.60     6542.54     57.86 o
   3   1   2     1909.04     1942.20     13.64 o
   4   1   2     4306.55     4236.71     34.51 o
   5   1   2     3076.53     3035.43     13.20 o
   6   1   2     2264.44     2242.59     10.51 o
   7   1   2      182.91      205.96      4.28 o
   8   1   2      685.47      625.89      5.95 o
   9   1   2      130.82      119.24      4.51 o
  10   1   2        4.44        5.29      4.34 o
  11   1   2       13.17       16.15      5.25 o
  12   1   2      196.66      200.52      4.64 o
  13   1   2       17.55       18.10      4.53 o
 -14   2   2       25.17       24.72      5.18 o
 -13   2   2      219.95      237.95      8.71 o
 -12   2   2      165.95      161.02      4.86 o
 -11   2   2      141.19      135.33      4.79 o
 -10   2   2       43.58       46.44      4.45 o
  -9   2   2      526.68      495.33      5.47 o
  -8   2   2     1545.42     1467.98     19.81 o
  -7   2   2      570.70      571.02     10.15 o
  -6   2   2     2255.91     1957.91     24.68 o
  -5   2   2     1618.91     1597.42     13.59 o
  -4   2   2     2715.02     2904.21     21.91 o
  -3   2   2     4237.41     4352.90     15.08 o
  -2   2   2       10.26       14.33      6.74 o
  -1   2   2        4.78       12.46      6.83 o
   0   2   2     5226.30     5783.61     89.00 o
   1   2   2     1889.36     1913.42     27.47 o
   2   2   2     5368.25     5491.61     25.51 o
   3   2   2       61.95       61.07      5.81 o
   4   2   2     2285.84     2527.57      8.90 o
   5   2   2       35.14       34.12      4.61 o
   6   2   2       53.85       65.08      4.81 o
   7   2   2      163.31      181.95      4.56 o
   8   2   2      650.79      580.57      6.51 o
   9   2   2        5.35        7.60      4.85 o
  10   2   2        4.51        1.35      4.43 o
  11   2   2       10.83        3.36      4.26 o
  12   2   2      356.03      383.80      6.87 o
  13   2   2       14.60       14.85      5.40 o
 -14   3   2      183.08      189.10      7.65 o
 -13   3   2       16.25       21.92      4.89 o
 -12   3   2       59.26       63.20      4.76 o
 -11   3   2        5.97        9.00      5.36 o
 -10   3   2       82.20       76.66      4.16 o
  -9   3   2      851.17      775.98     13.72 o
  -8   3   2        6.95       20.24      4.13 o
  -7   3   2       61.48       70.62      4.03 o
  -6   3   2     1113.09     1070.98     12.45 o
  -5   3   2      566.19      654.74      5.99 o
  -4   3   2      756.46      742.94      8.29 o
  -3   3   2       69.05       64.92      5.34 o
  -2   3   2      860.56      858.94      8.42 o
  -1   3   2      954.38     1035.43     20.51 o
   0   3   2      401.29      418.94     10.13 o
   1   3   2     5393.05     5540.90    193.07 o
   2   3   2     2456.51     2517.19     12.41 o
   3   3   2       79.05      100.34      5.76 o
   4   3   2      105.16      130.92      4.96 o
   5   3   2      785.03      920.20     11.74 o
   6   3   2       26.55       24.89      3.98 o
   7   3   2       48.16       75.20      4.08 o
   8   3   2      257.22      243.41      5.25 o
   9   3   2        7.27        4.95      4.12 o
  10   3   2        0.08        4.28      4.90 o
  11   3   2       26.01       29.36      4.60 o
  12   3   2      128.38      122.78      5.72 o
  13   3   2      160.62      158.24      5.21 o
 -13   4   2      272.53      267.28      9.25 o
 -12   4   2      106.51      108.10      5.29 o
 -11   4   2       79.56       76.84      5.05 o
 -10   4   2       86.30       87.40      4.47 o
  -9   4   2      166.92      174.67      6.66 o
  -8   4   2       15.93       13.99      4.75 o
  -7   4   2       51.66       56.22      4.30 o
  -6   4   2      183.28      171.24      5.48 o
  -5   4   2      165.31      122.54      4.61 o
  -4   4   2      897.56      783.53      6.22 o
  -3   4   2      594.38      669.48      6.55 o
  -2   4   2     2386.19     2551.40     27.38 o
  -1   4   2     6311.09     6467.03     79.59 o
   0   4   2      332.38      337.33      8.40 o
   1   4   2       42.54       36.51      5.98 o
   2   4   2       70.21       71.60      5.20 o
   3   4   2      417.36      333.97      5.43 o
   4   4   2      815.85      823.74      7.63 o
   5   4   2      788.50      686.31      5.90 o
   6   4   2     1676.97     1663.76     21.80 o
   7   4   2       16.41       15.82      4.30 o
   8   4   2      533.76      517.66      5.48 o
   9   4   2       38.20       30.55      4.45 o
  10   4   2       21.22       23.02      4.88 o
  11   4   2       66.86       70.57      4.31 o
  12   4   2        6.47       14.41      4.76 o
  13   4   2       91.65       93.70      4.84 o
 -13   5   2        6.96        9.38      5.48 o
 -12   5   2      139.67      143.14      4.92 o
 -11   5   2       24.76       25.68      4.68 o
 -10   5   2        0.20       -0.10      5.15 o
  -9   5   2      161.35      150.74      5.00 o
  -8   5   2       50.75       57.69      4.45 o
  -7   5   2       22.91       29.06      4.68 o
  -6   5   2       89.21      106.86      4.81 o
  -5   5   2      324.28      300.06      5.30 o
  -4   5   2       87.13       85.32      4.98 o
  -3   5   2      761.90      733.96      8.47 o
  -2   5   2      112.14       93.23      5.59 o
  -1   5   2       35.75       52.79      5.61 o
   0   5   2     3458.94     3392.84     73.08 o
   1   5   2     7663.49     8124.78    118.41 o
   2   5   2     2374.27     2552.03     24.90 o
   3   5   2       49.18       57.40      4.63 o
   4   5   2      615.63      621.00      7.80 o
   5   5   2      336.34      400.10      6.33 o
   6   5   2       83.49       69.36      4.81 o
   7   5   2        3.19        3.78      4.30 o
   8   5   2      135.35      126.50      7.74 o
   9   5   2       18.48       23.46      4.94 o
  10   5   2      247.17      245.16      7.84 o
  11   5   2      130.30      125.95      6.49 o
  12   5   2      130.64      143.77      9.72 o
  13   5   2       72.10       74.20      5.04 o
 -13   6   2      257.24      256.61      5.04 o
 -12   6   2        5.96        7.67      4.97 o
 -11   6   2       86.35       85.34      4.73 o
 -10   6   2      426.36      421.30      5.54 o
  -9   6   2      139.83      136.34      4.53 o
  -8   6   2       88.55       85.96      4.54 o
  -7   6   2       34.98       25.80      4.77 o
  -6   6   2        1.64        5.08      3.95 o
  -5   6   2       47.71       36.60      4.35 o
  -4   6   2      154.72      175.40      4.24 o
  -3   6   2      378.71      419.04      6.22 o
  -2   6   2       46.88       68.13      5.48 o
  -1   6   2      756.54     1018.80      7.99 o
   0   6   2     1134.95     1280.78     22.63 o
   1   6   2        0.25        4.75      6.01 o
   2   6   2      100.27       93.76      5.44 o
   3   6   2        0.04        0.05      4.72 o
   4   6   2       26.63       28.77      4.33 o
   5   6   2       34.02       27.86      4.03 o
   6   6   2       53.26       47.78      5.17 o
   7   6   2        0.04        1.02      4.75 o
   8   6   2      143.51      127.20      5.05 o
   9   6   2      182.20      183.31      4.71 o
  10   6   2        2.84        3.29      4.50 o
  11   6   2        6.48        7.84      5.79 o
  12   6   2        0.34       -3.77      4.89 o
  13   6   2      107.86      127.85      6.50 o
 -13   7   2      167.98      185.40      5.65 o
 -12   7   2       10.62       16.64      5.35 o
 -11   7   2       36.91       28.37      5.76 o
 -10   7   2       40.96       46.67      5.03 o
  -9   7   2      132.78      124.18      8.02 o
  -8   7   2      300.36      292.27      7.34 o
  -7   7   2      102.01      107.96      4.96 o
  -6   7   2      408.44      438.77     10.41 o
  -5   7   2      217.39      195.98      4.67 o
  -4   7   2      184.89      223.32      4.73 o
  -3   7   2        2.74       14.27      5.48 o
  -2   7   2      172.93      153.24      5.29 o
  -1   7   2     1139.75     1260.44      8.60 o
   0   7   2      131.81      118.61      5.84 o
   1   7   2      417.01      373.64      6.67 o
   2   7   2      886.38      937.20      6.89 o
   3   7   2        9.81       19.83      4.68 o
   4   7   2      258.24      174.90      4.98 o
   5   7   2     1047.23     1090.47      6.03 o
   6   7   2      622.79      634.62      9.19 o
   7   7   2        8.64        7.37      4.34 o
   8   7   2       53.63       45.60      4.90 o
   9   7   2       30.83       31.06      4.60 o
  10   7   2      275.29      273.94      5.03 o
  11   7   2       57.08       56.05      5.31 o
  12   7   2       15.82       21.31      4.99 o
 -12   8   2       78.54       80.55      5.53 o
 -11   8   2       37.77       41.45      4.48 o
 -10   8   2      322.42      328.04      5.18 o
  -9   8   2      305.08      295.40     13.85 o
  -8   8   2      331.66      325.76      4.57 o
  -7   8   2      138.96      129.90      4.56 o
  -6   8   2       33.04       38.93      4.04 o
  -5   8   2     1008.98      935.84      7.63 o
  -4   8   2      384.82      422.27      5.89 o
  -3   8   2     1405.33     1272.16     13.64 o
  -2   8   2      185.09      160.55      4.49 o
  -1   8   2     1098.51     1308.96     17.81 o
   0   8   2      176.01      168.24      5.03 o
   1   8   2      326.37      282.77      6.01 o
   2   8   2      873.58      982.34      6.86 o
   3   8   2        4.47        9.52      5.51 o
   4   8   2      103.45       77.13      4.81 o
   5   8   2       19.26       13.65      5.33 o
   6   8   2        3.33        0.85      5.30 o
   7   8   2       30.93       42.14      4.85 o
   8   8   2       39.64       50.80      4.88 o
   9   8   2      762.56      726.79     11.55 o
  10   8   2       54.22       67.00      5.22 o
  11   8   2      169.64      175.78      5.53 o
  12   8   2      182.76      194.12      5.38 o
 -12   9   2        0.01        2.52      5.07 o
 -11   9   2       62.99       67.79      6.15 o
 -10   9   2       36.77       39.52      4.14 o
  -9   9   2      166.72      154.09      4.82 o
  -8   9   2      258.58      263.33      7.99 o
  -7   9   2       15.45       13.00      4.37 o
  -6   9   2       20.88       12.41      4.45 o
  -5   9   2      628.08      668.32     12.99 o
  -4   9   2      132.67      137.45      4.97 o
  -3   9   2       66.13       85.18      4.51 o
  -2   9   2        4.04        0.38      5.17 o
  -1   9   2      199.64      334.53      7.48 o
   0   9   2       59.07       74.46      5.26 o
   1   9   2      228.65      243.86      6.40 o
   2   9   2      392.91      395.11      7.23 o
   3   9   2       28.77       17.64      4.64 o
   4   9   2      938.31      886.33     16.43 o
   5   9   2     1058.52      997.28     14.61 o
   6   9   2      288.58      269.38      6.66 o
   7   9   2      324.88      297.76      5.89 o
   8   9   2       61.94       63.94      4.98 o
   9   9   2      131.96      139.15      8.85 o
  10   9   2       74.63       69.57      4.52 o
  11   9   2       32.16       30.05      4.73 o
 -11  10   2      115.51      118.50      5.66 o
 -10  10   2      493.22      492.87      9.21 o
  -9  10   2      389.98      390.21     10.18 o
  -8  10   2        0.68        0.96      4.98 o
  -7  10   2      118.19      108.39      4.98 o
  -6  10   2       18.00       18.69      4.08 o
  -5  10   2      479.61      471.59      5.14 o
  -4  10   2       55.52       56.53      5.42 o
  -3  10   2      157.71      139.97      5.51 o
  -2  10   2      279.10      259.48      5.63 o
  -1  10   2      470.74      502.64      7.30 o
   0  10   2        0.05        0.02      5.08 o
   1  10   2       20.05       20.96      4.86 o
   2  10   2      761.44      721.05      5.97 o
   3  10   2      995.08      988.73     10.15 o
   4  10   2       70.80       58.33      4.62 o
   5  10   2        0.05        5.12      4.79 o
   6  10   2      136.39      118.33      4.36 o
   7  10   2       25.24       12.41      5.60 o
   8  10   2       66.37       67.78      5.07 o
   9  10   2      137.81      149.72      6.20 o
  10  10   2      143.10      140.78      4.46 o
  11  10   2      163.97      156.93      5.79 o
 -11  11   2        0.02       -2.06      6.29 o
 -10  11   2        0.08        5.61      5.36 o
  -9  11   2        2.15        7.30      5.22 o
  -8  11   2      176.44      185.78      4.52 o
  -7  11   2        1.50        1.70      4.90 o
  -6  11   2       21.87       14.16      4.47 o
  -5  11   2      314.21      308.52      4.97 o
  -4  11   2      486.85      501.85      6.98 o
  -3  11   2      469.24      438.79      5.39 o
  -2  11   2       19.86       14.83      5.27 o
  -1  11   2      885.02      881.94      8.50 o
   0  11   2        0.26       -0.47      4.32 o
   1  11   2       48.45       48.17      4.50 o
   2  11   2      489.50      437.29      5.63 o
   3  11   2       14.67        9.79      5.60 o
   4  11   2      831.47      801.83     16.84 o
   5  11   2      627.78      599.94     10.33 o
   6  11   2      302.43      299.51      5.35 o
   7  11   2      627.71      625.80     11.77 o
   8  11   2      207.97      221.94      6.75 o
   9  11   2      180.44      179.47      6.26 o
  10  11   2       15.77       22.95      5.51 o
 -10  12   2       42.30       33.90      5.15 o
  -9  12   2      129.95      134.16      5.57 o
  -8  12   2       67.15       72.98      4.86 o
  -7  12   2       20.87       28.32      6.30 o
  -6  12   2      124.45      119.51      4.71 o
  -5  12   2        4.82        0.67      4.90 o
  -4  12   2      250.05      227.20      5.89 o
  -3  12   2      128.03      137.37      5.64 o
  -2  12   2        5.67        3.89      6.14 o
  -1  12   2       24.03       21.90      5.39 o
   0  12   2      281.70      290.51      5.51 o
   1  12   2       38.02       37.59      5.93 o
   2  12   2       55.87       56.81      4.72 o
   3  12   2     1175.33     1078.63     14.63 o
   4  12   2      493.54      478.36      6.65 o
   5  12   2       54.26       42.00      5.51 o
   6  12   2       55.47       53.96      4.63 o
   7  12   2       51.45       48.90      6.72 o
   8  12   2      167.74      168.95      5.48 o
   9  12   2       76.91       80.94      5.51 o
  10  12   2       96.09      104.05      5.31 o
  -9  13   2        2.24       -0.61      5.53 o
  -8  13   2       10.33        5.33      5.95 o
  -7  13   2      209.30      216.07      6.14 o
  -6  13   2      233.99      234.14      5.98 o
  -5  13   2       25.39       24.76      6.48 o
  -4  13   2      156.11      158.58      5.24 o
  -3  13   2      265.31      251.51      5.83 o
  -2  13   2        3.09        0.10      4.79 o
  -1  13   2       79.79       74.12      4.96 o
   0  13   2        3.52        3.39      5.67 o
   1  13   2       59.88       57.66      5.69 o
   2  13   2      300.88      280.25      5.77 o
   3  13   2       15.34        7.37      4.43 o
   4  13   2        1.56       -0.59      5.29 o
   5  13   2       34.00       27.98      5.07 o
   6  13   2      391.05      393.93      9.89 o
   7  13   2      231.86      229.22      5.72 o
   8  13   2      100.73      106.05      7.20 o
   9  13   2       48.61       45.13      5.25 o
  -8  14   2       20.14       20.44      6.23 o
  -7  14   2       45.06       44.70      5.48 o
  -6  14   2      301.19      325.00      9.12 o
  -5  14   2        7.88       10.79      5.76 o
  -4  14   2      187.35      178.72      5.92 o
  -3  14   2       39.23       38.61      5.61 o
  -2  14   2      186.15      182.27      5.83 o
  -1  14   2      183.31      169.40      5.83 o
   0  14   2       46.95       54.33      5.82 o
   1  14   2       46.29       37.90      5.27 o
   2  14   2       61.36       60.49      4.95 o
   3  14   2      201.98      201.85      6.25 o
   4  14   2        7.85       12.70      5.53 o
   5  14   2       43.94       42.78      4.95 o
   6  14   2      214.82      244.18     10.83 o
   7  14   2      113.48      106.78      5.22 o
   8  14   2      205.50      185.81      7.19 o
  -7  15   2       37.91       33.85      5.23 o
  -6  15   2      188.98      186.36      7.41 o
  -5  15   2       27.14       27.58      5.98 o
  -4  15   2       20.19       14.63      5.84 o
  -3  15   2        1.12       -2.43      5.16 o
  -2  15   2      168.00      162.57      5.98 o
  -1  15   2       16.32       17.01      5.11 o
   0  15   2       26.65       31.43      5.86 o
   1  15   2       87.60       76.17      5.44 o
   2  15   2      478.05      483.26      8.38 o
   3  15   2        1.63        3.64      5.55 o
   4  15   2        7.61       12.22      5.62 o
   5  15   2        0.27        1.63      5.74 o
   6  15   2      213.16      216.95      7.79 o
   7  15   2       22.82       31.84      5.51 o
  -6  16   2      212.42      231.22      6.73 o
  -5  16   2       24.91       20.26      6.32 o
  -4  16   2      116.86      110.90      5.61 o
  -3  16   2       82.56       71.49      6.20 o
  -2  16   2        7.53        4.80      5.98 o
  -1  16   2       28.54       27.43      5.35 o
   0  16   2       52.77       50.09      5.74 o
   1  16   2       21.62       19.33      5.58 o
   2  16   2      132.18      136.89      6.03 o
   3  16   2       34.91       31.85      5.98 o
   4  16   2        0.19       -0.58      6.94 o
   5  16   2        0.05        4.18      7.25 o
  -4  17   2        6.65       13.77      6.50 o
  -3  17   2        0.49        1.98      6.32 o
  -2  17   2       87.01       84.51      6.39 o
  -1  17   2       11.87       17.93      5.61 o
   0  17   2        9.54       10.83      6.50 o
   1  17   2        7.72        4.92      6.52 o
   2  17   2        5.23       10.93      7.07 o
   3  17   2        0.21        1.92      5.68 o
 -13   0   3      286.73      301.12      7.23 o
 -11   0   3      913.63      889.36     23.56 o
  -9   0   3       62.35       72.65      6.32 o
  -7   0   3     2407.83     2040.24    158.55 o
  -5   0   3      775.77      793.13     19.20 o
  -3   0   3     1393.25     1514.85     10.75 o
  -1   0   3     9599.07    10109.94     29.94 o
   1   0   3     2597.59     2767.05    107.32 o
   3   0   3     2932.42     3032.71     23.18 o
   5   0   3     1371.84     1582.19     17.95 o
   7   0   3        1.31        7.35      5.90 o
   9   0   3       14.85       14.04      6.13 o
  11   0   3        2.67       -3.66      6.32 o
  13   0   3      299.13      288.75      9.08 o
 -14   1   3        7.53        5.60      5.12 o
 -13   1   3       53.16       58.37      4.89 o
 -12   1   3       67.70       67.89      4.73 o
 -11   1   3       41.66       33.63      4.17 o
 -10   1   3       79.78       70.84      4.85 o
  -9   1   3     1209.01     1154.13      7.05 o
  -8   1   3      568.10      525.32      9.20 o
  -7   1   3     4188.63     3897.99     31.74 o
  -6   1   3       31.17       26.78      4.04 o
  -5   1   3     1896.78     1849.66     13.03 o
  -4   1   3     3521.90     3773.89     18.36 o
  -3   1   3     3287.32     3419.38     10.87 o
  -2   1   3      759.94      781.73      8.67 o
  -1   1   3     4654.48     4739.28     47.50 o
   0   1   3     2617.26     2903.04     50.91 o
   1   1   3     3903.03     4068.04     94.78 o
   2   1   3     1076.60     1071.49      8.90 o
   3   1   3     2508.39     2511.33     23.68 o
   4   1   3        9.91       12.15      4.71 o
   5   1   3     1671.54     1569.05      8.67 o
   6   1   3        2.39        1.89      4.30 o
   7   1   3     1214.33     1119.65      8.09 o
   8   1   3        1.22       -1.13      4.32 o
   9   1   3       55.09       54.85      4.50 o
  10   1   3       32.28       23.76      4.47 o
  11   1   3       36.15       30.74      4.58 o
  12   1   3       74.69       84.23      5.24 o
  13   1   3      445.90      448.95      5.11 o
 -14   2   3        0.00        1.45      5.13 o
 -13   2   3      139.93      144.63      5.44 o
 -12   2   3       28.94       31.69      4.31 o
 -11   2   3      122.33      115.03      4.98 o
 -10   2   3        3.80        4.71      4.77 o
  -9   2   3       76.88       68.78      4.13 o
  -8   2   3     1944.16     1850.50     19.31 o
  -7   2   3      923.41      876.58     11.10 o
  -6   2   3       51.02       55.02      4.43 o
  -5   2   3     1215.00     1181.86     20.62 o
  -4   2   3       31.13       44.91      5.31 o
  -3   2   3      801.28      870.56      9.32 o
  -2   2   3      195.64      211.14      7.07 o
  -1   2   3     4411.08     4609.49     64.84 o
   0   2   3     1459.34     1571.48     46.82 o
   1   2   3     2270.44     2316.66     49.73 o
   2   2   3      601.93      676.04      8.24 o
   3   2   3      118.98      175.95      5.48 o
   4   2   3       69.48       69.53      4.44 o
   5   2   3       10.22        2.72      5.42 o
   6   2   3      246.70      254.19      6.69 o
   7   2   3     1180.57     1118.30      7.77 o
   8   2   3      155.29      143.28      4.58 o
   9   2   3       48.05       40.87      4.85 o
  10   2   3      212.93      207.01      7.38 o
  11   2   3       59.97       56.34      7.92 o
  12   2   3        9.34        6.72      5.83 o
  13   2   3      171.88      161.35      5.15 o
 -14   3   3      340.92      345.80      5.60 o
 -13   3   3        9.86       14.49      5.66 o
 -12   3   3       88.99       90.59      4.42 o
 -11   3   3       50.29       45.73      4.25 o
 -10   3   3      718.64      721.09      5.29 o
  -9   3   3      890.76      779.45      5.08 o
  -8   3   3     1890.83     1816.00     20.76 o
  -7   3   3     1662.73     1488.06      6.43 o
  -6   3   3       84.37       91.76      4.45 o
  -5   3   3     1596.65     1523.32     24.00 o
  -4   3   3       15.87       20.23      5.18 o
  -3   3   3     5856.10     6306.80     44.80 o
  -2   3   3      101.58      112.27      6.12 o
  -1   3   3     5449.48     5943.82     88.37 o
   0   3   3     7587.23     8056.75     43.00 o
   1   3   3    16898.39    17258.97     41.38 o
   2   3   3        3.54        3.69      5.79 o
   3   3   3      247.36      237.38      5.13 o
   4   3   3        0.21        9.53      4.26 o
   5   3   3      196.86      180.07      7.27 o
   6   3   3     1688.35     1775.03     27.32 o
   7   3   3      465.89      444.65      5.22 o
   8   3   3        3.74        6.04      4.81 o
   9   3   3      139.13      155.77      5.22 o
  10   3   3      345.41      360.90      9.00 o
  11   3   3       15.23       19.76      6.42 o
  12   3   3       10.54       26.26      4.44 o
  13   3   3      177.30      212.54      8.86 o
 -13   4   3       33.71       29.03      4.95 o
 -12   4   3       53.97       55.64      5.86 o
 -11   4   3       54.36       55.30      4.60 o
 -10   4   3       70.58       62.11      4.48 o
  -9   4   3       53.83       63.66      4.45 o
  -8   4   3      364.46      303.81      4.97 o
  -7   4   3     1168.84     1144.41     14.59 o
  -6   4   3     1133.30      999.56     21.19 o
  -5   4   3      167.14      197.38      6.06 o
  -4   4   3      152.24      139.17      5.89 o
  -3   4   3      166.67      185.99      5.65 o
  -2   4   3      456.48      466.10      6.46 o
  -1   4   3      128.11      151.54      6.76 o
   0   4   3     1108.64     1165.35     25.42 o
   1   4   3     3806.59     3899.76     64.82 o
   2   4   3      819.11      899.81     14.54 o
   3   4   3      325.27      402.89      7.45 o
   4   4   3       47.30       67.76      4.81 o
   5   4   3       24.05       11.73      4.34 o
   6   4   3      776.42      808.86     12.81 o
   7   4   3      890.59      900.03      8.67 o
   8   4   3        5.81        9.47      4.32 o
   9   4   3      118.94      116.13      4.21 o
  10   4   3        7.95       16.77      4.48 o
  11   4   3      214.78      207.96      5.29 o
  12   4   3       29.67       20.72      4.82 o
  13   4   3       45.18       37.60      5.10 o
 -13   5   3       14.14       12.68      5.02 o
 -12   5   3       20.92       22.80      4.39 o
 -11   5   3        4.28        1.30      4.60 o
 -10   5   3      369.77      344.36      4.61 o
  -9   5   3      252.81      269.20      4.75 o
  -8   5   3        5.90       15.15      5.23 o
  -7   5   3       14.12       24.01      4.75 o
  -6   5   3        3.30        5.86      3.74 o
  -5   5   3     1014.49     1010.19      5.99 o
  -4   5   3      275.51      327.02      7.57 o
  -3   5   3        8.73        6.77      4.40 o
  -2   5   3      523.65      631.38      6.54 o
  -1   5   3       15.10       25.99      5.33 o
   0   5   3     2201.77     2233.85     56.89 o
   1   5   3      381.78      347.04      7.49 o
   2   5   3      715.72      721.52     11.57 o
   3   5   3      231.79      248.13      6.27 o
   4   5   3     1258.08     1348.28     29.97 o
   5   5   3        0.06        2.83      4.64 o
   6   5   3      596.90      542.27      5.63 o
   7   5   3      147.93      145.30      4.90 o
   8   5   3        8.25       -3.77      3.80 o
   9   5   3       77.13       74.93      5.62 o
  10   5   3       57.52       53.95      4.60 o
  11   5   3       16.69       18.46      5.20 o
  12   5   3        2.66        0.88      4.89 o
  13   5   3       33.46       37.10      5.18 o
 -13   6   3        8.08       13.11      5.62 o
 -12   6   3      307.62      344.70     10.36 o
 -11   6   3       11.63       15.51      4.60 o
 -10   6   3        5.08        6.56      4.90 o
  -9   6   3      352.31      315.46      6.62 o
  -8   6   3       17.37        7.21      4.43 o
  -7   6   3     1800.27     1591.45     23.32 o
  -6   6   3       12.10        8.55      3.95 o
  -5   6   3       83.32       90.27      4.09 o
  -4   6   3        5.60        6.27      4.32 o
  -3   6   3       47.73       61.89      4.58 o
  -2   6   3      585.64      705.83      6.16 o
  -1   6   3      596.56      756.34     12.92 o
   0   6   3        4.83       12.36      6.33 o
   1   6   3      196.10      229.94      8.20 o
   2   6   3       83.16       54.96      5.37 o
   3   6   3       21.60        6.87      4.62 o
   4   6   3     1356.68     1602.68     19.97 o
   5   6   3      305.79      233.69      7.56 o
   6   6   3      124.83      111.35      4.92 o
   7   6   3       55.60       55.66      4.85 o
   8   6   3        7.99        7.06      5.39 o
   9   6   3        2.57        6.59      6.04 o
  10   6   3        8.06        6.86      4.94 o
  11   6   3      255.41      258.31      7.35 o
  12   6   3        6.74        9.63      5.04 o
 -13   7   3        0.43       -0.47      5.68 o
 -12   7   3       31.50       38.45      6.01 o
 -11   7   3      109.53      117.06      4.86 o
 -10   7   3        0.43        8.02      4.51 o
  -9   7   3      466.97      462.32      5.40 o
  -8   7   3        6.12       13.31      4.85 o
  -7   7   3      293.22      289.62      7.23 o
  -6   7   3      536.31      506.64      7.70 o
  -5   7   3        6.19        8.83      3.95 o
  -4   7   3       62.28       52.08      5.97 o
  -3   7   3      992.22      906.66      6.34 o
  -2   7   3      105.27      136.96      5.16 o
  -1   7   3      146.14      132.14      5.94 o
   0   7   3       26.86       40.20      5.25 o
   1   7   3      480.62      488.38      6.56 o
   2   7   3       20.89       20.52      4.99 o
   3   7   3      657.82      732.87      6.08 o
   4   7   3       16.85       28.06      4.90 o
   5   7   3     1321.38     1292.24     12.11 o
   6   7   3       58.06       59.67      4.39 o
   7   7   3      111.01      112.33      5.48 o
   8   7   3        3.18        1.09      7.16 o
   9   7   3        1.35        4.07      4.90 o
  10   7   3      200.61      180.00      4.20 o
  11   7   3        0.35        3.06      5.89 o
  12   7   3       21.93       22.40      4.68 o
 -12   8   3      331.91      344.20      5.85 o
 -11   8   3       59.61       70.33      4.86 o
 -10   8   3       15.52       28.49      6.03 o
  -9   8   3       31.19       31.08      4.53 o
  -8   8   3        0.35        3.39      4.38 o
  -7   8   3        3.40        2.35      4.30 o
  -6   8   3      235.68      237.43      4.41 o
  -5   8   3       74.69       65.17      4.81 o
  -4   8   3      131.56      133.08      4.56 o
  -3   8   3      704.39      704.23      7.34 o
  -2   8   3       91.54      144.04      5.55 o
  -1   8   3     1470.96     1445.40     33.64 o
   0   8   3      134.35       62.43      5.48 o
   1   8   3     1677.51     1622.23     26.88 o
   2   8   3      563.79      657.35      9.60 o
   3   8   3     1274.77     1221.70      7.35 o
   4   8   3      472.60      501.92      6.72 o
   5   8   3      997.57     1051.16      7.12 o
   6   8   3      600.69      622.90      6.27 o
   7   8   3      419.43      357.47      5.29 o
   8   8   3       13.13       14.90      4.47 o
   9   8   3       12.40        8.89      5.01 o
  10   8   3       11.94       10.90      4.76 o
  11   8   3       54.24       54.38      4.62 o
  12   8   3       65.08       58.65      4.85 o
 -12   9   3       85.52       88.83      4.87 o
 -11   9   3      523.77      513.62     10.79 o
 -10   9   3      131.53      141.96      4.94 o
  -9   9   3        4.92        7.18      4.92 o
  -8   9   3       11.92       16.93      4.47 o
  -7   9   3        9.21       10.77      4.45 o
  -6   9   3        6.25       14.89      4.07 o
  -5   9   3       43.98       64.59      4.83 o
  -4   9   3     1002.52      916.52      9.43 o
  -3   9   3      111.75      126.75      4.58 o
  -2   9   3       47.72       60.91      5.30 o
  -1   9   3      239.54      242.71      5.66 o
   0   9   3       77.49       75.62      5.82 o
   1   9   3      310.62      363.84      6.91 o
   2   9   3     1155.84     1244.20     24.76 o
   3   9   3      272.92      272.31      5.02 o
   4   9   3      255.97      230.71      5.38 o
   5   9   3     1110.72     1127.43     13.25 o
   6   9   3       23.35       29.37      5.42 o
   7   9   3       29.18       30.24      4.79 o
   8   9   3       23.42       27.01      5.48 o
   9   9   3       97.39       91.35      5.22 o
  10   9   3      172.18      170.96      5.48 o
  11   9   3        9.89       16.63      5.51 o
 -11  10   3       11.72       17.20      6.11 o
 -10  10   3        5.49       12.92      4.48 o
  -9  10   3      114.50      125.79      5.29 o
  -8  10   3       62.04       62.36      4.58 o
  -7  10   3      223.63      229.98      6.12 o
  -6  10   3       82.40       73.33      4.33 o
  -5  10   3        5.26        2.42      4.38 o
  -4  10   3        2.99        3.88      5.42 o
  -3  10   3      177.26      153.02      4.66 o
  -2  10   3       20.42       30.22      4.32 o
  -1  10   3      211.20      238.93      5.33 o
   0  10   3      823.73      796.99      7.12 o
   1  10   3      105.92      114.59      5.41 o
   2  10   3      369.60      349.70      7.43 o
   3  10   3      529.16      507.17      5.90 o
   4  10   3     1737.16     1599.99     37.82 o
   5  10   3     1615.33     1534.50     30.47 o
   6  10   3      115.97      119.08      5.78 o
   7  10   3      404.70      439.06      5.58 o
   8  10   3      418.97      395.72      5.53 o
   9  10   3      173.03      185.99      4.65 o
  10  10   3        9.00       10.35      5.44 o
  11  10   3        3.37       -5.63      5.68 o
 -11  11   3       19.59       20.96      5.18 o
 -10  11   3      259.25      266.72      5.77 o
  -9  11   3        6.38        5.90      4.86 o
  -8  11   3       32.27       30.06      5.67 o
  -7  11   3       58.99       62.77      5.03 o
  -6  11   3       73.77       65.77      4.96 o
  -5  11   3      192.12      170.57      4.67 o
  -4  11   3      141.23      140.08      5.09 o
  -3  11   3       56.73       60.76      6.33 o
  -2  11   3      218.36      249.44      5.76 o
  -1  11   3       30.21       31.59      6.19 o
   0  11   3      224.96      212.88      5.02 o
   1  11   3      642.14      593.03      7.70 o
   2  11   3     1186.50     1088.57     21.62 o
   3  11   3      489.37      437.58     11.72 o
   4  11   3      490.51      501.70      8.06 o
   5  11   3        4.07        2.28      5.62 o
   6  11   3       62.79       62.28      7.22 o
   7  11   3       10.23        8.75      4.62 o
   8  11   3       96.17       86.84      4.79 o
   9  11   3       41.45       41.23      5.38 o
  10  11   3      153.55      154.48      6.38 o
 -10  12   3        1.59        0.06      4.67 o
  -9  12   3       13.90       16.23      5.35 o
  -8  12   3      111.90      105.51      6.26 o
  -7  12   3      110.35      116.64      5.20 o
  -6  12   3      289.10      271.60      4.64 o
  -5  12   3      479.62      466.56      8.53 o
  -4  12   3      119.53       92.11      6.38 o
  -3  12   3      475.74      443.07      5.61 o
  -2  12   3     1361.22     1234.50     14.21 o
  -1  12   3        0.46        5.83      4.75 o
   0  12   3      165.40      167.52      5.13 o
   1  12   3       16.59       16.91      5.19 o
   2  12   3      346.70      326.83      6.03 o
   3  12   3       14.94       13.94      6.23 o
   4  12   3      326.00      335.77     10.14 o
   5  12   3      578.22      543.43      6.19 o
   6  12   3       75.58       80.23      5.95 o
   7  12   3      262.24      261.71      5.33 o
   8  12   3      195.56      184.05      6.84 o
   9  12   3      597.79      597.59     26.55 o
  10  12   3       28.20       32.12      9.08 o
  -9  13   3       57.93       53.76      5.12 o
  -8  13   3       40.44       40.04      6.04 o
  -7  13   3      120.43      131.53      5.98 o
  -6  13   3        1.64       11.92      5.76 o
  -5  13   3      378.20      364.80      5.60 o
  -4  13   3       59.49       61.15      5.04 o
  -3  13   3      144.34      135.08      5.09 o
  -2  13   3        3.37        7.15      4.59 o
  -1  13   3      124.74      122.54      5.83 o
   0  13   3       31.03       35.99      5.48 o
   1  13   3      199.33      187.19      5.41 o
   2  13   3      865.35      794.07     10.15 o
   3  13   3       10.13       11.79      5.58 o
   4  13   3       30.40       25.26      6.41 o
   5  13   3       80.41       81.53      5.65 o
   6  13   3        0.01       -0.31      5.51 o
   7  13   3       38.21       37.93      6.23 o
   8  13   3       36.35       40.78      6.40 o
   9  13   3      236.72      224.46      7.81 o
  -8  14   3        0.09        5.27      6.26 o
  -7  14   3       62.56       57.65      5.08 o
  -6  14   3      205.61      202.42      6.76 o
  -5  14   3      144.58      154.65      5.98 o
  -4  14   3        4.70        3.16      4.66 o
  -3  14   3      130.90      133.86      6.16 o
  -2  14   3      128.52      123.91      5.32 o
  -1  14   3       80.01       72.57      5.73 o
   0  14   3       23.86       27.25      5.64 o
   1  14   3       76.37       76.64      6.22 o
   2  14   3      133.92      125.25      5.26 o
   3  14   3      117.39      120.49      7.00 o
   4  14   3        8.80        5.77      5.94 o
   5  14   3        0.30        1.09      5.87 o
   6  14   3      158.16      162.31      6.27 o
   7  14   3      463.79      483.14     11.08 o
   8  14   3       80.50       90.87      6.27 o
  -7  15   3      245.74      256.80      8.06 o
  -6  15   3        7.53        7.74      5.51 o
  -5  15   3      173.63      170.88      5.11 o
  -4  15   3       28.60       33.80      5.31 o
  -3  15   3        8.85        9.14      5.83 o
  -2  15   3      185.42      169.56      5.98 o
  -1  15   3       40.47       41.88      5.18 o
   0  15   3      150.26      137.98      5.42 o
   1  15   3      358.12      360.08      6.21 o
   2  15   3      115.03      117.30      5.43 o
   3  15   3      118.42      138.26      8.37 o
   4  15   3      124.12      133.34     10.59 o
   5  15   3       33.06       47.93      8.55 o
   6  15   3        2.94        9.86      6.65 o
   7  15   3      129.68      129.30     10.88 o
  -6  16   3       14.48       14.41      6.47 o
  -5  16   3      272.38      268.30      6.61 o
  -4  16   3        1.89        4.41      6.14 o
  -3  16   3        3.20        1.54      5.35 o
  -2  16   3       21.48       23.99      5.95 o
  -1  16   3       87.94       88.99      6.65 o
   0  16   3        0.82       -1.41      6.52 o
   1  16   3       52.18       60.56      6.99 o
   2  16   3       31.37       23.42      6.36 o
   3  16   3       37.77       32.45      7.28 o
   4  16   3        0.23        6.25      9.60 o
   5  16   3       10.97        8.10      6.61 o
  -3  17   3        0.75        3.11      6.32 o
  -2  17   3        5.93       -1.00      6.23 o
  -1  17   3        5.20        2.49      5.97 o
   0  17   3       16.71       16.83      6.86 o
   1  17   3        0.21       -2.30      7.25 o
   2  17   3       32.14       24.06      8.99 o
   3  17   3       78.08       77.79      9.17 o
 -14   0   4        7.22       16.98      7.33 o
 -12   0   4       17.32       24.20      5.64 o
 -10   0   4       36.86       43.90     10.22 o
  -8   0   4      965.43      943.68      7.79 o
  -6   0   4     1475.02     1522.26      9.97 o
  -4   0   4     7995.64     8293.71     68.06 o
  -2   0   4     3085.62     3242.27     29.67 o
   0   0   4    13903.14    14661.64     48.11 o
   2   0   4     1970.70     2120.81     19.57 o
   4   0   4      179.18      260.30      8.46 o
   6   0   4      995.25      939.82     56.59 o
   8   0   4      734.48      791.91      8.35 o
  10   0   4      354.73      344.53      5.99 o
  12   0   4       38.87       44.28      6.73 o
 -14   1   4      440.55      473.20      7.12 o
 -13   1   4        0.50        4.88      4.87 o
 -12   1   4      182.50      178.93      4.93 o
 -11   1   4        0.03        1.84      4.90 o
 -10   1   4       10.22        3.48      4.77 o
  -9   1   4        0.01       -1.29      4.14 o
  -8   1   4       31.04       19.98      4.78 o
  -7   1   4       76.96       92.72      4.04 o
  -6   1   4     4872.10     4709.42     45.30 o
  -5   1   4      724.37      719.53     13.13 o
  -4   1   4     3999.60     3959.86     18.24 o
  -3   1   4       73.78       62.29      4.87 o
  -2   1   4     9707.74    10171.21     55.02 o
  -1   1   4      153.33      170.49      6.84 o
   0   1   4    11166.64    12189.87    141.53 o
   1   1   4      722.72      793.10     15.42 o
   2   1   4     1573.97     1510.08     16.84 o
   3   1   4     1211.31     1292.92      7.33 o
   4   1   4       97.58      141.86      5.83 o
   5   1   4      256.65      300.69      4.91 o
   6   1   4     1081.18     1033.41      7.84 o
   7   1   4       27.37       31.88      4.30 o
   8   1   4      852.26      781.09     10.31 o
   9   1   4       27.83       24.60      4.12 o
  10   1   4       22.31       33.14      4.43 o
  11   1   4        1.56        6.83      4.21 o
  12   1   4       72.15       72.05      4.86 o
  13   1   4       22.15       22.10      5.57 o
 -14   2   4        0.00       10.21      4.75 o
 -13   2   4        4.50        6.32      4.53 o
 -12   2   4      103.39       93.90      4.39 o
 -11   2   4      166.06      174.59      4.64 o
 -10   2   4       29.55       37.42      4.85 o
  -9   2   4      247.75      231.05      8.33 o
  -8   2   4      948.65      886.02      6.19 o
  -7   2   4      147.82      153.21      7.35 o
  -6   2   4     1741.54     1622.47     20.33 o
  -5   2   4      115.85      115.09      4.67 o
  -4   2   4     1419.13     1327.73     10.72 o
  -3   2   4     1357.16     1406.66     16.08 o
  -2   2   4      349.39      423.70      6.74 o
  -1   2   4     2303.59     2468.40     20.11 o
   0   2   4     4205.01     4535.53     30.58 o
   1   2   4      182.88      227.12      8.67 o
   2   2   4      489.75      452.30      7.79 o
   3   2   4      424.36      411.72      6.26 o
   4   2   4      119.38      115.23      4.81 o
   5   2   4      277.89      259.22      5.34 o
   6   2   4      559.30      462.63      7.02 o
   7   2   4      129.83      132.01      4.98 o
   8   2   4      110.30      116.84      4.94 o
   9   2   4      418.73      386.28      9.57 o
  10   2   4      205.06      192.07      4.69 o
  11   2   4      114.42      103.33      5.36 o
  12   2   4       10.78       12.71      5.36 o
  13   2   4        1.87       13.68      5.51 o
 -14   3   4       28.70       24.18      8.97 o
 -13   3   4        0.87        4.20      4.89 o
 -12   3   4       66.72       76.39      4.74 o
 -11   3   4        1.25        2.07      4.90 o
 -10   3   4        8.87        7.39      4.13 o
  -9   3   4      961.15      983.60      8.64 o
  -8   3   4      488.16      432.08      4.65 o
  -7   3   4     1093.35      957.48      9.00 o
  -6   3   4     1534.21     1506.74      9.03 o
  -5   3   4     1127.57     1148.54     10.78 o
  -4   3   4      492.27      415.08      5.35 o
  -3   3   4       17.40       16.02      4.81 o
  -2   3   4      235.12      320.03      7.63 o
  -1   3   4       44.67       55.52      5.47 o
   0   3   4     2196.45     2264.71     34.59 o
   1   3   4      102.17       91.71      8.97 o
   2   3   4      332.85      437.25      6.09 o
   3   3   4       11.74       10.21      5.40 o
   4   3   4       29.66       19.21      4.63 o
   5   3   4      396.91      419.81      6.77 o
   6   3   4      665.53      650.89      5.57 o
   7   3   4      700.82      685.08      8.81 o
   8   3   4      444.93      404.88      5.83 o
   9   3   4      111.41      112.42      4.56 o
  10   3   4       13.57       13.16      4.47 o
  11   3   4       55.14       51.98      5.73 o
  12   3   4       95.53       89.92      4.24 o
  13   3   4       39.07       34.68      4.76 o
 -13   4   4       86.85       84.91      5.48 o
 -12   4   4        2.32        4.92      4.11 o
 -11   4   4      286.73      285.46      5.69 o
 -10   4   4       28.68       27.31      4.51 o
  -9   4   4      292.59      307.48      4.86 o
  -8   4   4        5.74        3.14      4.75 o
  -7   4   4      195.10      185.24      5.01 o
  -6   4   4     1466.70     1444.11     11.87 o
  -5   4   4       41.44       63.56      4.46 o
  -4   4   4     6735.23     6807.36     70.34 o
  -3   4   4      310.59      377.95      5.85 o
  -2   4   4     2867.31     2875.04     32.60 o
  -1   4   4     2353.37     2397.02     44.51 o
   0   4   4     6985.95     7144.30     87.50 o
   1   4   4        1.79      -11.47     11.72 o
   2   4   4      431.76      362.15      7.23 o
   3   4   4      148.09      170.09      6.52 o
   4   4   4     1004.62     1179.01     17.59 o
   5   4   4      525.32      503.94      7.12 o
   6   4   4       10.74       12.62      4.30 o
   7   4   4       71.70       69.97      4.21 o
   8   4   4      198.44      183.70      5.04 o
   9   4   4       31.29       27.96      4.47 o
  10   4   4       75.65       92.08      5.03 o
  11   4   4       71.17       77.26      7.84 o
  12   4   4       62.23       61.21      5.90 o
  13   4   4        8.52       12.47      5.68 o
 -13   5   4       43.44       41.63      5.53 o
 -12   5   4       78.44       93.58      7.01 o
 -11   5   4       35.72       35.65      4.60 o
 -10   5   4       89.27       77.98      6.08 o
  -9   5   4     1245.23     1134.85     15.70 o
  -8   5   4      418.10      385.83      8.64 o
  -7   5   4        1.33        4.44      4.29 o
  -6   5   4      376.09      386.02      4.84 o
  -5   5   4        3.64        3.90      4.70 o
  -4   5   4      437.53      413.62      8.10 o
  -3   5   4      149.68      165.73      4.27 o
  -2   5   4     1271.47     1413.70     13.21 o
  -1   5   4     1638.09     1818.95     36.56 o
   0   5   4      242.59      305.67      9.01 o
   1   5   4      278.60      322.12      7.05 o
   2   5   4       92.98       97.56      5.80 o
   3   5   4       27.94       24.68      5.72 o
   4   5   4      518.44      554.09      7.33 o
   5   5   4        6.49        0.33      4.70 o
   6   5   4      470.47      440.01      7.48 o
   7   5   4      262.13      243.83      5.13 o
   8   5   4      470.41      423.11      5.03 o
   9   5   4       29.97       15.93      5.11 o
  10   5   4      140.31      128.90      4.73 o
  11   5   4        0.52        5.11      5.18 o
  12   5   4      118.53      128.37      5.61 o
 -13   6   4        2.16        5.35      4.42 o
 -12   6   4        0.28        5.95      5.22 o
 -11   6   4       23.88       24.13      4.66 o
 -10   6   4      428.90      418.83      4.75 o
  -9   6   4       61.28       60.42      4.96 o
  -8   6   4      543.82      503.35      4.81 o
  -7   6   4      247.29      219.75      5.11 o
  -6   6   4      169.83      174.30      4.53 o
  -5   6   4      124.19      133.36      4.19 o
  -4   6   4     1780.89     1699.39     17.77 o
  -3   6   4       49.30       62.43      4.88 o
  -2   6   4      114.85       84.75      4.70 o
  -1   6   4      129.73      145.07      5.98 o
   0   6   4        5.30        8.06      5.55 o
   1   6   4      335.15      317.51      6.94 o
   2   6   4      486.88      524.86     17.82 o
   3   6   4      143.17      109.66      5.44 o
   4   6   4     2172.98     2142.29     29.76 o
   5   6   4      841.61      912.28      8.49 o
   6   6   4     1515.92     1504.77      8.56 o
   7   6   4      288.42      323.18      5.69 o
   8   6   4       98.73       97.21      4.19 o
   9   6   4       11.18        7.96      4.47 o
  10   6   4       10.01        4.99      5.07 o
  11   6   4       77.22       85.01      5.35 o
  12   6   4      107.76      117.28      5.54 o
 -13   7   4      235.50      227.30      8.51 o
 -12   7   4       29.11       24.66      6.62 o
 -11   7   4       69.07       79.77      4.79 o
 -10   7   4        0.99        2.07      4.53 o
  -9   7   4      676.71      645.48      9.73 o
  -8   7   4      117.97      117.23      6.58 o
  -7   7   4        0.89        0.34      4.02 o
  -6   7   4      101.36       84.71      4.61 o
  -5   7   4        5.68        3.15      3.91 o
  -4   7   4      536.21      565.25      6.48 o
  -3   7   4      156.86      159.58      5.48 o
  -2   7   4      701.12      781.69     11.77 o
  -1   7   4      107.68       96.35      5.69 o
   0   7   4      565.44      584.33      9.43 o
   1   7   4      504.53      515.61      7.73 o
   2   7   4      120.53      141.66      6.45 o
   3   7   4      124.07       95.02      5.39 o
   4   7   4      857.34      810.53      7.58 o
   5   7   4     1093.14     1132.55      6.16 o
   6   7   4       13.21        3.58      4.38 o
   7   7   4       50.33       54.50      4.47 o
   8   7   4      324.15      302.15      5.22 o
   9   7   4        6.75        6.02      4.51 o
  10   7   4       34.57       40.24      4.69 o
  11   7   4       22.00       23.80      5.42 o
  12   7   4      104.48      109.01      6.08 o
 -12   8   4       18.69       23.18      5.42 o
 -11   8   4      113.06      118.32      5.83 o
 -10   8   4      452.35      445.54     10.92 o
  -9   8   4       92.59       96.76      5.00 o
  -8   8   4      306.86      274.21      5.44 o
  -7   8   4      203.82      188.68      5.11 o
  -6   8   4       19.18       22.89      4.01 o
  -5   8   4      824.80      834.41     14.00 o
  -4   8   4       88.93       94.61      3.89 o
  -3   8   4       12.66       12.32      4.63 o
  -2   8   4        2.37        2.84      4.57 o
  -1   8   4      108.30      107.21      4.93 o
   0   8   4       15.12       11.24      4.66 o
   1   8   4      101.04      112.51      8.35 o
   2   8   4     2236.43     2455.84     48.24 o
   3   8   4      535.05      477.80      6.51 o
   4   8   4     1307.38     1145.41      6.58 o
   5   8   4       18.71       24.25      5.42 o
   6   8   4      785.44      822.06      6.06 o
   7   8   4      133.89      121.26      5.55 o
   8   8   4      411.50      408.95      7.99 o
   9   8   4       83.15       82.31      5.16 o
  10   8   4       14.14       14.95      5.18 o
  11   8   4       47.50       40.71      4.66 o
  12   8   4        1.95        1.00      8.97 o
 -12   9   4       27.33       30.39      4.80 o
 -11   9   4       20.89       24.61      4.54 o
 -10   9   4       20.59       27.86      4.74 o
  -9   9   4        5.56        4.81      4.25 o
  -8   9   4       99.35      103.18      5.58 o
  -7   9   4       23.75       27.15      4.38 o
  -6   9   4       18.22       14.12      4.04 o
  -5   9   4        5.46        9.30      4.72 o
  -4   9   4      886.33      885.48      6.09 o
  -3   9   4     1037.90     1033.68     10.97 o
  -2   9   4      383.52      401.32      5.41 o
  -1   9   4      208.72      178.41      5.84 o
   0   9   4     1026.21     1014.16     46.35 o
   1   9   4      514.44      492.91      6.94 o
   2   9   4        0.36       11.72      8.48 o
   3   9   4       15.72        7.35      7.40 o
   4   9   4     1314.26     1327.71     10.04 o
   5   9   4      515.27      529.92     10.18 o
   6   9   4      407.75      374.72      8.14 o
   7   9   4       79.52       74.96      4.55 o
   8   9   4      309.24      320.90      8.24 o
   9   9   4        1.66        5.70      5.12 o
  10   9   4        4.31       -3.50      4.89 o
  11   9   4        1.30        5.82      5.61 o
 -11  10   4      161.84      173.47      5.21 o
 -10  10   4      116.62      129.06      4.94 o
  -9  10   4       10.64       13.50      5.09 o
  -8  10   4       20.70       18.95      4.51 o
  -7  10   4       36.08       25.73      4.88 o
  -6  10   4      142.61      145.99      5.06 o
  -5  10   4      560.01      573.36     10.33 o
  -4  10   4      100.58      114.18      4.50 o
  -3  10   4      176.38      159.30      5.13 o
  -2  10   4       13.45        8.67      4.72 o
  -1  10   4      503.80      538.90      9.23 o
   0  10   4       31.16       34.65      4.94 o
   1  10   4     1146.80     1017.25      8.03 o
   2  10   4     1085.80      978.53      7.31 o
   3  10   4     2525.17     2363.70     57.46 o
   4  10   4      888.77      882.77     17.31 o
   5  10   4       28.24       30.17      5.34 o
   6  10   4      138.20      138.70      5.95 o
   7  10   4        0.03        2.07      5.07 o
   8  10   4        5.58       13.35      4.60 o
   9  10   4      264.26      276.90      5.57 o
  10  10   4        5.12        3.59      5.46 o
  11  10   4       73.61       69.17      5.33 o
 -11  11   4       18.51       25.34      5.20 o
 -10  11   4       17.35       11.78      4.97 o
  -9  11   4      166.35      169.20      9.37 o
  -8  11   4      131.44      140.27      5.29 o
  -7  11   4       14.95       13.54      5.01 o
  -6  11   4       25.82       23.68      5.48 o
  -5  11   4      234.33      236.66      4.49 o
  -4  11   4      115.63       93.00      4.96 o
  -3  11   4      239.24      200.11      4.80 o
  -2  11   4        1.58        1.54      4.77 o
  -1  11   4      147.82      135.97      5.84 o
   0  11   4      790.54      746.18     11.73 o
   1  11   4      803.92      725.05     11.01 o
   2  11   4      906.35      926.53      9.85 o
   3  11   4       78.94       61.52      7.76 o
   4  11   4      242.99      214.37      5.90 o
   5  11   4       67.96       73.64      4.90 o
   6  11   4      480.52      455.41      5.40 o
   7  11   4      292.78      298.18      9.28 o
   8  11   4      187.35      200.09      7.09 o
   9  11   4       39.59       46.26      4.92 o
  10  11   4      152.35      152.29      6.02 o
 -10  12   4      101.89      105.69      4.91 o
  -9  12   4       35.91       41.08      5.02 o
  -8  12   4        1.79        1.25      5.22 o
  -7  12   4      149.81      149.06      4.85 o
  -6  12   4       61.57       62.32      5.05 o
  -5  12   4       98.80       91.39      4.33 o
  -4  12   4       11.27       11.78      4.09 o
  -3  12   4       12.62       13.79      5.30 o
  -2  12   4       17.24       17.14      5.66 o
  -1  12   4      309.47      290.38      6.35 o
   0  12   4      340.13      348.75      6.60 o
   1  12   4       86.16       85.99      6.63 o
   2  12   4     1527.39     1483.47      8.86 o
   3  12   4     1642.74     1617.97     16.20 o
   4  12   4      233.06      218.76      8.73 o
   5  12   4      161.89      137.47      6.10 o
   6  12   4       20.59       23.98      5.43 o
   7  12   4      158.86      162.06      5.20 o
   8  12   4       46.35       43.00      5.06 o
   9  12   4       19.38       27.90      7.63 o
  -9  13   4       36.20       35.12      5.61 o
  -8  13   4       37.37       42.36      6.01 o
  -7  13   4       54.58       60.66      5.35 o
  -6  13   4      211.27      208.89      5.00 o
  -5  13   4      227.33      218.00      5.42 o
  -4  13   4      486.91      477.48     10.77 o
  -3  13   4      266.33      256.38      5.89 o
  -2  13   4       22.55       16.90      5.47 o
  -1  13   4     1046.56      994.73     12.83 o
   0  13   4        0.38       -0.56      6.22 o
   1  13   4      311.29      277.28      6.23 o
   2  13   4      614.34      617.25      9.10 o
   3  13   4       32.89       29.09      6.50 o
   4  13   4       79.21       84.91      6.45 o
   5  13   4       18.05       24.31      7.93 o
   6  13   4       74.70       83.69      7.79 o
   7  13   4      110.95      112.36      6.06 o
   8  13   4      297.50      281.18      7.30 o
  -8  14   4        0.00        1.05      5.64 o
  -7  14   4        0.02       -1.65      5.48 o
  -6  14   4       54.53       59.13      4.57 o
  -5  14   4      113.03      111.15      5.51 o
  -4  14   4       65.11       64.75      5.73 o
  -3  14   4        8.76       15.50      5.05 o
  -2  14   4       25.81       24.37      5.03 o
  -1  14   4       60.12       53.10      5.64 o
   0  14   4      472.62      459.19     13.02 o
   1  14   4      139.09      127.17      6.23 o
   2  14   4       99.69       96.19      6.68 o
   3  14   4      113.39      116.08      6.68 o
   4  14   4        3.82        7.92      6.55 o
   5  14   4       45.92       46.50      8.85 o
   6  14   4       14.63       18.37     11.47 o
   7  14   4       26.79       31.59      8.29 o
  -7  15   4       10.40       12.11      6.32 o
  -6  15   4      542.23      566.57      6.89 o
  -5  15   4       26.82       34.30      5.44 o
  -4  15   4      226.91      213.31      6.39 o
  -3  15   4       49.53       55.81      5.86 o
  -2  15   4      105.71      102.66      5.57 o
  -1  15   4       58.39       57.07      5.89 o
   0  15   4       24.27       31.27      5.78 o
   1  15   4        0.01       -1.99      8.28 o
   2  15   4      217.16      244.42      8.55 o
   3  15   4        0.87        1.42      6.87 o
   4  15   4       51.12       51.64      9.10 o
   5  15   4       34.21       32.04      7.10 o
   6  15   4      132.34      131.50      6.52 o
  -5  16   4        4.41        7.36      6.26 o
  -4  16   4        0.28        4.33      7.10 o
  -3  16   4        0.20        4.10      5.42 o
  -2  16   4        0.18       -4.22      6.04 o
  -1  16   4        0.19       -1.04      5.76 o
   0  16   4      137.61      154.98      8.83 o
   1  16   4       63.66       65.50      6.92 o
   2  16   4       93.50      103.03      8.85 o
   3  16   4       19.91       12.97      8.72 o
   4  16   4      135.01      119.93      7.52 o
   5  16   4        0.39        5.29      7.19 o
  -3  17   4       10.72       11.09      6.36 o
  -2  17   4       41.78       46.89      6.97 o
  -1  17   4       37.96       36.67      6.09 o
   0  17   4       10.07       15.47      7.72 o
   1  17   4        0.05        1.69      7.15 o
   2  17   4       24.23       25.55      6.43 o
 -13   0   5      299.51      330.15      8.97 o
 -11   0   5      991.26      957.61      7.85 o
  -9   0   5       73.58       72.79      9.10 o
  -7   0   5       63.67       38.76      7.40 o
  -5   0   5     4928.41     4618.99     77.78 o
  -1   0   5     2309.49     2503.78     27.92 o
   3   0   5      142.08      118.47      7.00 o
   5   0   5      337.15      309.55      7.48 o
   7   0   5     1633.53     1666.09     24.43 o
   9   0   5      982.40      920.97     29.29 o
  11   0   5      673.29      699.68      6.87 o
  13   0   5      156.14      139.45      6.98 o
 -14   1   5        0.02        5.30      5.18 o
 -13   1   5       31.80       21.39      4.87 o
 -12   1   5        7.12        2.58      5.16 o
 -11   1   5       76.56       82.59      5.01 o
 -10   1   5        5.59       -1.00      4.77 o
  -9   1   5        5.92        8.23      4.83 o
  -8   1   5      197.86      199.61      4.39 o
  -7   1   5      161.26      150.15      4.43 o
  -6   1   5      172.77      183.74      4.61 o
  -5   1   5      245.22      187.90      7.12 o
  -4   1   5      609.11      511.61     13.90 o
  -3   1   5      105.50       99.83      5.02 o
  -2   1   5        6.49        5.46      5.59 o
  -1   1   5       23.48       21.64      5.12 o
   0   1   5     4363.26     4880.31     42.85 o
   1   1   5     6903.41     7473.48     64.59 o
   2   1   5      313.63      295.36      9.75 o
   3   1   5        3.90        3.85      4.74 o
   4   1   5      262.32      231.92      4.62 o
   5   1   5       42.68       47.67      5.36 o
   6   1   5       24.06       27.76      4.70 o
   7   1   5     2365.67     2397.52     31.34 o
   8   1   5      122.62      115.00      5.69 o
   9   1   5      139.52      123.41      4.96 o
  10   1   5       14.00       18.12      4.88 o
  11   1   5      161.12      172.72      4.86 o
  12   1   5       26.24       30.36      4.53 o
  13   1   5       10.33        6.29      4.67 o
 -14   2   5        0.46        4.57      6.26 o
 -13   2   5      199.13      200.29      5.13 o
 -12   2   5        1.98        7.42      5.67 o
 -11   2   5     1028.23     1015.75     13.20 o
 -10   2   5      409.64      394.49      9.50 o
  -9   2   5        7.21        6.29      4.45 o
  -8   2   5      812.72      863.70     14.82 o
  -7   2   5      291.98      250.08      4.61 o
  -6   2   5      242.40      253.71      5.22 o
  -5   2   5      464.03      425.18      5.86 o
  -4   2   5      327.82      386.75      5.58 o
  -3   2   5    11571.68    12060.39    110.12 o
  -2   2   5     1407.89     1574.15     23.86 o
  -1   2   5      401.63      368.43      5.47 o
   0   2   5      254.83      275.33      6.26 o
   1   2   5     7701.03     8165.90     87.67 o
   2   2   5     1271.13     1321.98     12.23 o
   3   2   5        3.77       21.89      4.40 o
   4   2   5      444.35      334.60      5.14 o
   5   2   5      201.36      220.96      4.80 o
   6   2   5        2.13        4.35      4.35 o
   7   2   5      364.44      335.34      4.86 o
   8   2   5       11.73       10.66      4.75 o
   9   2   5      464.13      447.21     10.65 o
  10   2   5       48.56       49.06      3.92 o
  11   2   5      163.64      183.60      5.83 o
  12   2   5       11.36       14.88      5.31 o
  13   2   5      101.01      102.94      5.36 o
 -14   3   5       37.36       34.90      8.97 o
 -13   3   5        1.23       -2.05      4.54 o
 -12   3   5        5.35        6.06      5.16 o
 -11   3   5      216.49      236.28      6.03 o
 -10   3   5        1.57        1.62      5.94 o
  -9   3   5      112.12       97.62      4.58 o
  -8   3   5      239.62      220.62      6.69 o
  -7   3   5        4.91        3.37      4.30 o
  -6   3   5       28.54       37.39      5.69 o
  -5   3   5       78.32       62.43      4.85 o
  -4   3   5      849.41      907.04      6.33 o
  -3   3   5     1944.62     2201.28     29.18 o
  -2   3   5     1637.30     1670.30     27.20 o
  -1   3   5        2.82        3.72      5.42 o
   0   3   5        6.56        5.28      4.89 o
   1   3   5      268.21      336.36      7.54 o
   2   3   5      306.36      322.98      5.51 o
   3   3   5      951.44     1028.67      8.17 o
   4   3   5       36.95       43.76      5.09 o
   5   3   5       69.30       83.15      4.47 o
   6   3   5        0.73        2.27      4.01 o
   7   3   5       20.79       17.56      4.34 o
   8   3   5        5.94        3.60      4.81 o
   9   3   5       86.48       70.28      4.47 o
  10   3   5       69.40       65.09      4.28 o
  11   3   5       48.97       54.31      4.73 o
  12   3   5      164.04      165.19      4.49 o
  13   3   5        5.03        2.50      4.76 o
 -13   4   5       17.29        8.35      4.62 o
 -12   4   5       29.10       40.93      4.74 o
 -11   4   5      118.34      116.87      7.54 o
 -10   4   5       29.68       33.78      5.00 o
  -9   4   5      381.36      377.67      6.15 o
  -8   4   5     1168.77     1108.64     26.52 o
  -7   4   5     1226.19     1225.84     16.52 o
  -6   4   5       89.40       55.56      4.37 o
  -5   4   5     1543.34     1467.43     23.93 o
  -4   4   5       50.61       42.64      4.88 o
  -3   4   5       36.32       25.33      4.68 o
  -2   4   5       29.78       34.20      4.35 o
  -1   4   5        0.50       11.29      6.08 o
   0   4   5      324.75      328.11      6.38 o
   1   4   5       17.77       12.27      5.15 o
   2   4   5      301.09      335.11      6.19 o
   3   4   5        1.41        5.50      4.94 o
   4   4   5      622.86      555.45      8.10 o
   5   4   5      472.89      485.71      5.38 o
   6   4   5     1787.62     1687.78     10.30 o
   7   4   5      335.18      315.76      5.22 o
   8   4   5        2.80       10.78      4.85 o
   9   4   5      485.95      498.03      6.69 o
  10   4   5       21.48       17.00      4.53 o
  11   4   5        2.59        9.40      4.74 o
  12   4   5        0.60        4.18      6.11 o
 -13   5   5        2.89        2.33      4.66 o
 -12   5   5       29.08       37.33      5.29 o
 -11   5   5       52.96       49.99      4.35 o
 -10   5   5      157.07      154.59      5.72 o
  -9   5   5       21.38       24.04      4.93 o
  -8   5   5        4.91       10.49      4.47 o
  -7   5   5     1378.71     1305.23      5.77 o
  -6   5   5      594.94      554.24      5.47 o
  -5   5   5     2362.71     2434.14     20.47 o
  -4   5   5      313.37      332.62      6.13 o
  -3   5   5     2249.60     2265.24     37.78 o
  -2   5   5      322.58      313.14     12.31 o
  -1   5   5      143.85      151.31      5.57 o
   0   5   5      280.13      272.14      5.80 o
   1   5   5     1570.68     1614.89     12.71 o
   2   5   5      131.63      125.48      5.88 o
   3   5   5      201.06      237.26      7.63 o
   4   5   5       94.50       95.26      5.45 o
   5   5   5     1370.09     1416.06     12.06 o
   6   5   5        6.04       14.08      4.88 o
   7   5   5      711.54      663.16      5.95 o
   8   5   5        6.37        1.50      4.40 o
   9   5   5       14.38       13.59      4.13 o
  10   5   5        1.69        0.33      5.03 o
  11   5   5      296.75      305.97      5.59 o
  12   5   5       23.27       20.03      5.55 o
 -13   6   5       25.48       30.45      5.18 o
 -12   6   5       54.17       53.52      4.53 o
 -11   6   5        7.65       14.21      5.73 o
 -10   6   5      194.49      185.77      4.82 o
  -9   6   5      537.59      489.02      5.06 o
  -8   6   5      529.56      492.12      7.52 o
  -7   6   5      607.59      597.40      7.27 o
  -6   6   5        0.03        2.53      4.59 o
  -5   6   5      119.91      102.96      4.81 o
  -4   6   5      105.65      101.19      4.43 o
  -3   6   5      440.20      479.90      5.75 o
  -2   6   5       17.60       13.47      4.88 o
  -1   6   5      264.85      266.31      5.73 o
   0   6   5        2.44        5.24      7.58 o
   1   6   5        2.30       22.60      9.85 o
   2   6   5        0.33       13.74      5.37 o
   3   6   5      658.23      630.38     11.49 o
   4   6   5       33.05       13.43      6.49 o
   5   6   5        0.05        2.18      4.77 o
   6   6   5      177.94      167.79      4.60 o
   7   6   5      298.57      282.43      5.22 o
   8   6   5      100.81       90.31      4.22 o
   9   6   5      117.52      113.87      4.05 o
  10   6   5        1.11        2.47      4.26 o
  11   6   5        7.07        6.74      4.89 o
  12   6   5       58.69       69.82      4.85 o
 -13   7   5       55.37       68.06      9.22 o
 -12   7   5       79.36       82.28      5.00 o
 -11   7   5      243.16      258.55      5.42 o
 -10   7   5        1.74        4.50      4.53 o
  -9   7   5      563.27      554.55      7.12 o
  -8   7   5      315.05      305.17      5.79 o
  -7   7   5     1205.01     1194.20      9.89 o
  -6   7   5        1.94        0.93      4.66 o
  -5   7   5        0.86        0.41      5.17 o
  -4   7   5        8.78       12.89      4.62 o
  -3   7   5      327.96      290.11      5.16 o
  -2   7   5        6.04        5.39      4.29 o
  -1   7   5      472.03      398.76      6.01 o
   0   7   5      416.77      450.48      6.35 o
   1   7   5       10.47        8.04      6.09 o
   2   7   5       60.67       39.98      8.10 o
   3   7   5      338.19      326.86      9.72 o
   4   7   5       24.35       22.14      5.01 o
   5   7   5     2697.35     2672.02     21.95 o
   6   7   5        7.28       15.45      5.45 o
   7   7   5      732.18      686.84     17.45 o
   8   7   5      262.77      232.29      4.73 o
   9   7   5       62.83       68.04      4.66 o
  10   7   5       70.66       78.48      6.26 o
  11   7   5        6.56        2.67      4.58 o
  12   7   5        0.94        3.50      5.20 o
 -12   8   5       29.89       30.16      4.67 o
 -11   8   5       46.16       52.85      5.33 o
 -10   8   5       79.09       77.16      6.76 o
  -9   8   5       55.08       52.16      4.22 o
  -8   8   5      179.88      196.25      5.61 o
  -7   8   5        1.96        3.63      4.47 o
  -6   8   5       30.53       25.45      4.79 o
  -5   8   5        0.64        5.65      4.64 o
  -4   8   5     1172.83     1165.04     15.72 o
  -3   8   5      114.57      106.10      4.81 o
  -2   8   5     2268.01     2249.80     35.08 o
  -1   8   5     1489.85     1544.98     19.54 o
   0   8   5     1283.59     1249.33     14.96 o
   1   8   5      425.31      414.81      6.94 o
   2   8   5      164.77      141.00      6.27 o
   3   8   5       55.27       46.91      6.27 o
   4   8   5      259.73      256.92     10.16 o
   5   8   5       87.91       80.22      4.76 o
   6   8   5       22.34       15.52      5.36 o
   7   8   5      194.06      205.79      5.18 o
   8   8   5       68.32       72.28      5.55 o
   9   8   5        4.70        3.49      5.03 o
  10   8   5        7.05        5.12      4.86 o
  11   8   5       18.93       22.10      5.05 o
 -12   9   5      145.97      145.65      5.31 o
 -11   9   5       79.13       74.37      4.36 o
 -10   9   5      120.98      132.23      7.98 o
  -9   9   5      310.29      301.71      5.13 o
  -8   9   5       10.75        9.17      4.90 o
  -7   9   5        0.06       -1.37      4.46 o
  -6   9   5       13.40       20.94      4.34 o
  -5   9   5      193.62      199.11      5.05 o
  -4   9   5      215.87      211.87      4.42 o
  -3   9   5      635.46      627.48      6.22 o
  -2   9   5      119.63      107.71      4.90 o
  -1   9   5      283.63      323.61      7.81 o
   0   9   5      195.84      163.62      9.73 o
   1   9   5       50.71       55.76      7.31 o
   2   9   5     1432.35     1440.44     17.82 o
   3   9   5       34.89       29.77      5.37 o
   4   9   5      577.07      549.61     11.47 o
   5   9   5      684.84      681.41     22.70 o
   6   9   5      271.27      254.21      6.84 o
   7   9   5      536.65      545.95      7.45 o
   8   9   5       75.87       78.01      4.64 o
   9   9   5       17.34        9.10      5.86 o
  10   9   5      212.12      229.58      7.63 o
  11   9   5       12.85       13.98      5.66 o
 -11  10   5       52.50       56.17      5.87 o
 -10  10   5        0.21        1.74      4.86 o
  -9  10   5        4.65        8.40      5.09 o
  -8  10   5      287.16      278.10     10.36 o
  -7  10   5       31.60       23.31      5.48 o
  -6  10   5      266.93      253.36      7.52 o
  -5  10   5       91.91       93.69      5.48 o
  -4  10   5     1023.01      999.70     13.01 o
  -3  10   5        3.37        2.67      4.83 o
  -2  10   5       71.18       64.29      4.88 o
  -1  10   5      536.22      542.68     10.03 o
   0  10   5      315.01      304.81     11.49 o
   1  10   5      680.91      673.50      8.55 o
   2  10   5      552.22      559.47      6.35 o
   3  10   5     1209.25     1131.94      8.26 o
   4  10   5      211.71      227.61     29.79 o
   5  10   5        4.18       -0.01      4.94 o
   6  10   5        2.64        3.94      5.90 o
   7  10   5      149.88      157.37      6.03 o
   8  10   5      138.58      136.51      7.24 o
   9  10   5       38.81       36.16      4.91 o
  10  10   5        0.54       -3.80      5.02 o
 -11  11   5       92.38       94.76      5.37 o
 -10  11   5       85.19       97.14      5.53 o
  -9  11   5       99.82      100.78      4.55 o
  -8  11   5      233.70      236.98      5.61 o
  -7  11   5       67.29       60.85      4.60 o
  -6  11   5      368.68      360.07      7.34 o
  -5  11   5      126.79      122.95      4.33 o
  -4  11   5     1161.06     1114.32     12.49 o
  -3  11   5        0.22        6.05      4.77 o
  -2  11   5       33.77       34.15      4.42 o
  -1  11   5      278.67      273.18      5.69 o
   0  11   5      393.62      408.73      9.07 o
   1  11   5      156.99      166.18      7.84 o
   2  11   5     2969.87     2762.01     20.32 o
   3  11   5      787.64      733.84      9.72 o
   4  11   5      139.77      142.38      6.50 o
   5  11   5      414.21      386.17      8.11 o
   6  11   5      183.79      181.82      5.23 o
   7  11   5        0.87        0.68      5.86 o
   8  11   5      237.95      234.10      5.78 o
   9  11   5       39.12       39.19      7.00 o
  10  11   5      218.83      215.59      5.49 o
 -10  12   5       22.98       19.74      4.80 o
  -9  12   5        3.42        3.95      5.61 o
  -8  12   5       71.26       78.04      5.33 o
  -7  12   5       11.65       16.89      4.33 o
  -6  12   5      240.03      228.27      5.86 o
  -5  12   5      451.35      465.16     10.44 o
  -4  12   5        1.74        5.11      5.36 o
  -3  12   5        0.05       -0.08      6.19 o
  -2  12   5      466.06      450.50     10.00 o
  -1  12   5       68.60       65.13      7.15 o
   0  12   5      707.46      634.36      6.80 o
   1  12   5     1386.03     1379.83     15.58 o
   2  12   5       98.68       87.54     24.80 o
   3  12   5     1680.73     1692.25     37.77 o
   4  12   5       44.84       45.48      7.76 o
   5  12   5        0.11       -6.36      6.36 o
   6  12   5       60.84       75.01      5.82 o
   7  12   5        6.32        7.91      5.22 o
   8  12   5       69.14       64.49      5.80 o
   9  12   5      107.54      104.29      6.99 o
  -9  13   5      104.78      109.10      5.30 o
  -8  13   5        1.50        0.66      6.08 o
  -7  13   5       21.06       19.33      4.89 o
  -6  13   5      350.26      356.47      6.48 o
  -5  13   5        6.78        8.86      4.26 o
  -4  13   5      253.29      255.12      6.04 o
  -3  13   5       75.28       69.29      5.55 o
  -2  13   5       38.05       32.55      4.48 o
  -1  13   5        3.69        6.30      5.21 o
   0  13   5        0.18       -2.18      5.87 o
   1  13   5      422.90      389.01      8.85 o
   2  13   5      665.98      681.95     13.59 o
   3  13   5      195.29      193.35      8.02 o
   4  13   5      120.67      134.49      5.82 o
   5  13   5       10.71       19.06      8.02 o
   6  13   5       27.84       30.01      9.35 o
   7  13   5       18.04       23.32     10.84 o
   8  13   5        1.26        6.53      6.20 o
  -8  14   5       35.54       41.64      5.18 o
  -7  14   5       79.20       85.27      7.02 o
  -6  14   5       35.56       34.62      5.98 o
  -5  14   5      289.71      281.78      6.40 o
  -4  14   5        2.45        1.37      5.20 o
  -3  14   5       32.93       39.13      5.70 o
  -2  14   5        4.70        2.86      5.64 o
  -1  14   5       44.20       43.21      5.52 o
   0  14   5        7.56       11.20      6.50 o
   1  14   5      211.07      216.97      9.72 o
   2  14   5        0.05        1.87      5.64 o
   3  14   5      218.43      233.43      6.17 o
   4  14   5        7.22        7.39      8.23 o
   5  14   5      183.71      197.44     11.22 o
   6  14   5       42.80       44.62      6.96 o
   7  14   5       35.47       39.64      8.99 o
  -7  15   5        1.10        8.73      5.27 o
  -6  15   5        6.45       -2.13      6.20 o
  -5  15   5        4.92       10.30      5.51 o
  -4  15   5       91.79       98.00      6.11 o
  -3  15   5        0.42        2.57      5.84 o
  -2  15   5      135.87      144.28      5.17 o
  -1  15   5        0.50       -0.11      5.65 o
   0  15   5       16.09       21.66      6.73 o
   1  15   5       80.33       65.49      6.87 o
   2  15   5       27.76       21.06      8.35 o
   3  15   5       29.13       36.68      8.37 o
   4  15   5       18.72       22.39      6.92 o
   5  15   5       90.01       82.45      7.28 o
   6  15   5       11.89        9.22     14.46 o
  -5  16   5      210.52      218.83      6.67 o
  -4  16   5        6.02        5.81      6.20 o
  -3  16   5       62.42       52.04      6.20 o
  -2  16   5      165.24      181.26      6.65 o
  -1  16   5       14.54       13.21      6.01 o
   0  16   5       94.80       92.89      7.15 o
   1  16   5      288.25      305.03      7.60 o
   2  16   5        5.47       14.46      7.10 o
   3  16   5      280.33      303.97      9.97 o
   4  16   5       43.42       54.77      7.33 o
  -2  17   5       13.35       12.85      7.26 o
  -1  17   5        4.20        0.13      6.68 o
   0  17   5       25.73       41.15      9.08 o
   1  17   5        0.12        3.74      8.99 o
   2  17   5       10.99       19.69     12.96 o
 -14   0   6       34.10       39.90      6.35 o
 -12   0   6      101.95       93.35      8.10 o
 -10   0   6      129.68      116.99      7.76 o
  -8   0   6     2186.52     2125.08     64.69 o
  -6   0   6      614.23      752.80     22.06 o
  -4   0   6       92.06      110.09      5.64 o
  -2   0   6      609.37      573.37     12.22 o
   0   0   6      185.28      234.92      7.83 o
   2   0   6       15.29       35.32      6.73 o
   4   0   6      697.51      670.44     13.84 o
   6   0   6     2695.05     2640.65     68.68 o
   8   0   6      381.36      432.69     11.34 o
  10   0   6      168.61      173.64      8.11 o
  12   0   6        1.73        2.35      8.37 o
 -14   1   6       20.15       25.24      4.80 o
 -13   1   6      164.68      158.40      4.42 o
 -12   1   6      250.51      258.71      4.95 o
 -11   1   6        1.02       13.26      6.37 o
 -10   1   6     1453.57     1461.95     13.89 o
  -9   1   6       49.20       45.48      5.19 o
  -8   1   6      431.94      445.77      4.93 o
  -7   1   6      221.83      183.50      5.29 o
  -6   1   6      998.87      956.95      8.24 o
  -5   1   6      548.71      562.31      4.97 o
  -4   1   6       50.11      100.03     48.56 o
  -3   1   6      676.65      786.80      6.34 o
  -2   1   6     1960.11     2032.43     14.06 o
  -1   1   6       33.93       48.98      4.66 o
   0   1   6       44.72       34.06      5.33 o
   1   1   6      283.37      348.51      6.06 o
   2   1   6     1543.08     1405.62     12.31 o
   3   1   6      258.28      298.91      6.19 o
   4   1   6     1127.58     1154.52      6.58 o
   5   1   6       16.37       23.46      4.27 o
   6   1   6     2542.56     2451.86      7.91 o
   7   1   6      145.83      131.64      4.96 o
   8   1   6     1306.79     1215.56      9.83 o
   9   1   6       85.23       86.40      4.50 o
  10   1   6     1349.08     1325.93     14.99 o
  11   1   6       54.08       57.53      4.44 o
  12   1   6      226.05      235.59      6.08 o
  13   1   6        3.23        0.33      5.66 o
 -14   2   6       14.94       11.09      8.10 o
 -13   2   6        8.62       11.79      4.89 o
 -12   2   6        3.72        9.60      4.35 o
 -11   2   6       21.22       31.96      5.03 o
 -10   2   6       60.53       59.50      4.60 o
  -9   2   6      716.54      660.20     12.70 o
  -8   2   6       25.35       16.56      4.37 o
  -7   2   6      658.98      605.27     15.69 o
  -6   2   6       69.89       72.32      3.77 o
  -5   2   6      103.58      129.35      4.54 o
  -4   2   6       15.33       10.97      4.12 o
  -3   2   6       52.65       59.38      5.07 o
  -2   2   6     1564.87     1764.43     14.57 o
  -1   2   6     1530.64     1641.74     18.06 o
   0   2   6     1190.26     1402.95     22.88 o
   1   2   6     2275.60     2428.67     24.72 o
   2   2   6       31.98       31.88      4.73 o
   3   2   6      304.33      378.27     13.30 o
   4   2   6      323.96      351.67     11.15 o
   5   2   6       22.51       34.07      4.75 o
   6   2   6     1115.38     1103.40      5.90 o
   7   2   6       55.66       57.00      4.47 o
   8   2   6       78.85       88.11      4.50 o
   9   2   6        0.29        2.32      4.38 o
  10   2   6       52.60       61.32      4.58 o
  11   2   6       73.83       68.14      5.19 o
  12   2   6        0.04        4.14      4.53 o
 -13   3   6       12.67       10.02      4.89 o
 -12   3   6      137.40      145.35      9.21 o
 -11   3   6        3.40        4.39      5.03 o
 -10   3   6     2085.69     2049.32     20.53 o
  -9   3   6        0.07        5.77      4.45 o
  -8   3   6      209.00      216.75      4.37 o
  -7   3   6        3.63        1.49      3.97 o
  -6   3   6     1992.18     1876.75     31.12 o
  -5   3   6     1602.59     1481.58     29.65 o
  -4   3   6       32.19       60.52      4.83 o
  -3   3   6      330.56      317.46      5.11 o
  -2   3   6     1302.35     1239.73     17.99 o
  -1   3   6     2425.55     2565.69     34.76 o
   0   3   6       60.11       53.06      5.37 o
   1   3   6     2321.62     2621.50     48.29 o
   2   3   6       61.50       31.08      4.63 o
   3   3   6      729.70      808.82     17.31 o
   4   3   6      891.55      827.12      5.70 o
   5   3   6       44.13       70.65      4.72 o
   6   3   6      124.07      122.29      4.21 o
   7   3   6      928.03      855.65      7.34 o
   8   3   6      688.89      619.20      5.72 o
   9   3   6       22.66       15.23      4.88 o
  10   3   6      276.37      272.50      6.01 o
  11   3   6        3.99        1.86      4.44 o
  12   3   6       44.61       42.70      4.66 o
 -13   4   6        7.77        7.33      4.97 o
 -12   4   6        6.53        8.48      5.22 o
 -11   4   6        1.31        3.86      4.26 o
 -10   4   6       25.97       35.84      4.26 o
  -9   4   6      432.26      416.31      5.07 o
  -8   4   6       81.34       66.81      4.12 o
  -7   4   6      152.03      125.70      4.63 o
  -6   4   6       81.85       92.92      4.12 o
  -5   4   6      678.21      726.37      7.56 o
  -4   4   6       22.65       27.52      4.72 o
  -3   4   6     3369.13     3383.19     46.13 o
  -2   4   6     3790.90     4247.13     95.24 o
  -1   4   6       94.47      151.42      5.72 o
   0   4   6     3204.68     3148.82     38.21 o
   1   4   6      308.95      332.62      5.99 o
   2   4   6       60.48      106.11      7.06 o
   3   4   6       59.62       56.69      4.47 o
   4   4   6       30.96       37.24      5.26 o
   5   4   6       40.30       45.11      4.29 o
   6   4   6      118.40      138.15      4.51 o
   7   4   6      490.13      456.06      6.19 o
   8   4   6       58.98       53.93      4.61 o
   9   4   6        9.94       17.83      5.45 o
  10   4   6       24.45       26.65      4.60 o
  11   4   6       24.07       21.25      5.22 o
  12   4   6       50.35       51.98      5.04 o
 -13   5   6        3.08        0.32      4.71 o
 -12   5   6       53.72       53.97      4.53 o
 -11   5   6        3.44        6.54      4.60 o
 -10   5   6      157.83      147.69      5.00 o
  -9   5   6      323.28      308.71      5.19 o
  -8   5   6       11.88        6.10      4.12 o
  -7   5   6       45.55       46.50      7.27 o
  -6   5   6       97.58      128.10      4.16 o
  -5   5   6       13.99       21.24      4.70 o
  -4   5   6      738.91      691.44     15.00 o
  -3   5   6       34.44       35.07      4.06 o
  -2   5   6      321.46      376.68      8.89 o
  -1   5   6      395.70      409.32      5.97 o
   0   5   6        1.19        8.54      5.56 o
   1   5   6       96.70      103.91      8.86 o
   2   5   6     2745.85     3004.09     57.64 o
   3   5   6      741.55      770.34      7.15 o
   4   5   6      225.39      241.74      5.15 o
   5   5   6       25.09       28.79      4.72 o
   6   5   6        4.24       -2.47      7.38 o
   7   5   6      371.34      355.64      4.87 o
   8   5   6     1619.87     1451.69     18.95 o
   9   5   6        0.38        4.15      5.11 o
  10   5   6       20.60       26.98      5.03 o
  11   5   6        0.27        4.01      5.25 o
  12   5   6        2.26        3.71      4.71 o
 -13   6   6       35.41       43.76      5.15 o
 -12   6   6        2.03       -1.12      4.24 o
 -11   6   6       32.40       39.44      4.11 o
 -10   6   6      157.65      167.07      5.18 o
  -9   6   6       53.23       44.12      4.43 o
  -8   6   6       85.08       86.69      4.51 o
  -7   6   6       21.56       24.68      4.40 o
  -6   6   6       35.32       38.44      4.43 o
  -5   6   6      137.10      128.63      4.50 o
  -4   6   6        0.70        6.51      4.62 o
  -3   6   6     1117.43     1092.21     18.34 o
  -2   6   6     1382.73     1367.00     17.42 o
  -1   6   6      133.32      125.66      5.58 o
   0   6   6       80.19       87.87      5.20 o
   1   6   6       76.01       72.29     10.72 o
   2   6   6      990.78     1103.88     11.84 o
   3   6   6      537.54      565.26      9.61 o
   4   6   6      132.02      118.43      5.09 o
   5   6   6      380.88      385.56      7.03 o
   6   6   6      909.34      894.42      7.95 o
   7   6   6       33.29       36.53      4.17 o
   8   6   6      268.51      264.58      4.53 o
   9   6   6       31.90       39.05      4.25 o
  10   6   6      114.96      123.63      5.29 o
  11   6   6        3.24        3.14      4.75 o
  12   6   6      118.38      123.50      5.36 o
 -12   7   6       58.41       62.85      4.92 o
 -11   7   6        0.38        6.09      5.12 o
 -10   7   6      164.10      175.67      5.22 o
  -9   7   6       89.09      100.14      5.61 o
  -8   7   6       13.50       10.14      6.01 o
  -7   7   6        8.10       12.09      4.38 o
  -6   7   6      945.78      966.06     24.05 o
  -5   7   6     1628.98     1567.73     18.60 o
  -4   7   6       77.13       78.73      4.35 o
  -3   7   6       43.04       32.61      4.64 o
  -2   7   6       88.77       80.61      4.83 o
  -1   7   6      144.84      161.51      5.27 o
   0   7   6      236.99      276.50      7.84 o
   1   7   6      501.23      533.09     12.71 o
   2   7   6      154.34      138.36     10.22 o
   3   7   6      110.18      141.58      7.67 o
   4   7   6        6.74        4.30      5.78 o
   5   7   6       36.59       31.25      5.19 o
   6   7   6        0.37       11.74      6.29 o
   7   7   6       13.46       10.81      4.81 o
   8   7   6      194.62      216.88      5.58 o
   9   7   6       27.10       35.19      5.03 o
  10   7   6       32.58       42.69      5.20 o
  11   7   6       99.24      106.57      5.05 o
 -12   8   6       32.75       35.11      4.75 o
 -11   8   6      105.97      109.08      5.00 o
 -10   8   6       73.65       75.01      5.79 o
  -9   8   6       37.20       49.10      5.67 o
  -8   8   6      658.44      656.15      8.88 o
  -7   8   6      166.93      164.02      4.64 o
  -6   8   6      231.51      191.20      4.65 o
  -5   8   6       60.75       69.37      3.83 o
  -4   8   6      231.93      225.34      4.98 o
  -3   8   6      188.79      190.66      4.63 o
  -2   8   6      174.21      166.31      5.25 o
  -1   8   6       63.18       68.10      5.07 o
   0   8   6     1790.88     1903.51     67.68 o
   1   8   6       20.19       20.59      5.98 o
   2   8   6       45.90       49.83      6.27 o
   3   8   6     2196.89     2103.82     13.46 o
   4   8   6      140.10      132.50      7.67 o
   5   8   6       82.64       96.90      5.40 o
   6   8   6        5.43       10.77      7.04 o
   7   8   6      126.27      127.18      5.72 o
   8   8   6      435.92      449.47      6.35 o
   9   8   6       26.72       24.97      4.76 o
  10   8   6        7.39        5.16      4.53 o
  11   8   6        2.24        8.06      6.26 o
 -12   9   6       31.32       39.51      9.35 o
 -11   9   6       23.41       22.92      4.91 o
 -10   9   6      128.05      124.92      4.87 o
  -9   9   6       19.06       20.44      5.61 o
  -8   9   6       34.04       36.68      4.13 o
  -7   9   6      453.10      440.34     14.97 o
  -6   9   6        6.51        7.18      5.33 o
  -5   9   6      203.88      208.50      4.73 o
  -4   9   6       70.92       63.21      4.90 o
  -3   9   6     2755.46     2721.42     40.03 o
  -2   9   6      454.02      467.47      6.75 o
  -1   9   6     1163.98     1076.65      8.06 o
   0   9   6      104.16      102.04      6.27 o
   1   9   6      582.91      539.47     12.46 o
   2   9   6     1491.10     1381.31      7.76 o
   3   9   6       21.03       13.90      6.09 o
   4   9   6        1.83        5.73      9.47 o
   5   9   6       12.35        6.84      5.77 o
   6   9   6       66.94       61.05      5.26 o
   7   9   6      170.59      147.16      5.95 o
   8   9   6       30.21       28.92      6.62 o
   9   9   6      102.37      107.14      5.38 o
  10   9   6       20.24       13.25      5.38 o
  11   9   6       13.16       20.06      7.33 o
 -11  10   6       81.28       82.59      6.29 o
 -10  10   6       26.84       26.16      5.87 o
  -9  10   6        3.73       10.28      4.71 o
  -8  10   6      135.01      135.54      4.73 o
  -7  10   6      279.25      254.60      7.03 o
  -6  10   6       17.49       29.31      5.42 o
  -5  10   6     1426.65     1430.96     15.04 o
  -4  10   6       78.05       82.98      4.51 o
  -3  10   6       76.10       82.81      5.01 o
  -2  10   6       15.49       23.42      4.43 o
  -1  10   6      195.65      169.36      5.06 o
   0  10   6     1335.91     1389.03     13.21 o
   1  10   6      596.66      544.14      6.35 o
   2  10   6       32.65       31.12      6.13 o
   3  10   6     1547.99     1432.62     27.30 o
   4  10   6       17.47       15.56      5.37 o
   5  10   6      118.45      116.29      7.60 o
   6  10   6       12.27       13.42      4.89 o
   7  10   6       41.70       48.29      5.20 o
   8  10   6       49.12       64.44      5.27 o
   9  10   6      195.03      209.93      7.24 o
  10  10   6       38.88       39.91      7.34 o
 -10  11   6       53.93       58.65      5.53 o
  -9  11   6      162.15      173.59      6.04 o
  -8  11   6       30.22       36.40      4.93 o
  -7  11   6      103.84       97.90      4.35 o
  -6  11   6        0.10       -1.60      4.94 o
  -5  11   6      200.97      197.82      5.17 o
  -4  11   6      172.25      157.78      4.98 o
  -3  11   6      675.20      671.01     11.06 o
  -2  11   6        1.41        5.36      5.55 o
  -1  11   6      208.99      198.28      5.40 o
   0  11   6      406.73      379.09      6.17 o
   1  11   6      532.93      505.38     12.84 o
   2  11   6     2301.88     2290.65     37.02 o
   3  11   6        0.49        3.99     10.59 o
   4  11   6      383.93      349.20      6.76 o
   5  11   6        0.30        9.85      7.76 o
   6  11   6       62.04       57.67      6.50 o
   7  11   6      296.76      310.25      6.34 o
   8  11   6        0.26        3.38      5.62 o
   9  11   6        3.84        1.57      6.43 o
 -10  12   6        1.93        2.65      6.29 o
  -9  12   6       14.85       17.62      6.08 o
  -8  12   6       24.25       21.00      5.89 o
  -7  12   6      133.68      134.59      5.47 o
  -6  12   6        0.19       -0.05      4.26 o
  -5  12   6     1734.06     1708.31     32.78 o
  -4  12   6       93.15       92.90      5.01 o
  -3  12   6      311.52      321.03      9.68 o
  -2  12   6       63.61       59.96      5.05 o
  -1  12   6       84.00       84.50      7.19 o
   0  12   6        2.34        9.59      7.49 o
   1  12   6      150.53      134.07      6.58 o
   2  12   6        1.97        5.93      6.32 o
   3  12   6      326.08      346.24      6.08 o
   4  12   6      108.92      111.34      6.58 o
   5  12   6      476.01      473.13     19.07 o
   6  12   6       11.80        9.60      7.73 o
   7  12   6       30.60       33.65      6.73 o
   8  12   6       84.42       75.42      6.19 o
   9  12   6       52.89       63.73      5.54 o
  -9  13   6      148.83      146.08      5.81 o
  -8  13   6       33.87       39.25      4.63 o
  -7  13   6       32.46       30.99      5.35 o
  -6  13   6       57.46       62.52      5.86 o
  -5  13   6        0.01        0.46      4.30 o
  -4  13   6      234.93      228.86      6.81 o
  -3  13   6        0.02       -0.50      5.48 o
  -2  13   6       65.08       59.73      5.05 o
  -1  13   6      145.06      153.29      6.83 o
   0  13   6      205.06      218.69      6.82 o
   1  13   6      391.22      376.27      9.10 o
   2  13   6      543.44      563.39     17.08 o
   3  13   6      190.62      187.86     12.84 o
   4  13   6      117.66      125.90      5.82 o
   5  13   6      140.99      164.82      8.37 o
   6  13   6       81.43       75.28      7.05 o
   7  13   6        4.10       10.73      6.08 o
   8  13   6        8.52       19.24      7.19 o
  -8  14   6       10.10       10.33      5.68 o
  -7  14   6        2.96        5.82      5.51 o
  -6  14   6        4.31        4.59      6.01 o
  -5  14   6      205.16      212.55      7.10 o
  -4  14   6       25.44       23.31      5.86 o
  -3  14   6      342.72      354.47     10.72 o
  -2  14   6       26.56       26.72      6.32 o
  -1  14   6        0.38        0.60      6.89 o
   0  14   6      103.01      101.71      6.68 o
   1  14   6        4.59        9.09      8.02 o
   2  14   6       20.16       30.95      6.55 o
   3  14   6       85.51       84.82      7.73 o
   4  14   6       88.95       95.60      8.55 o
   5  14   6       13.26       14.61      8.60 o
   6  14   6        2.46        0.49      6.92 o
   7  14   6        0.19       12.59      8.81 o
  -7  15   6        0.35        5.73      8.97 o
  -6  15   6      178.37      179.05      7.33 o
  -5  15   6       38.25       44.83      5.53 o
  -4  15   6      220.70      238.21      6.39 o
  -3  15   6        8.42       11.75      6.86 o
  -2  15   6       44.06       47.83      6.44 o
  -1  15   6       39.94       45.62      6.87 o
   0  15   6       62.53       59.46      5.99 o
   1  15   6       84.30      103.11      6.92 o
   2  15   6      428.28      448.62      8.99 o
   3  15   6       27.91       35.92      6.92 o
   4  15   6      252.88      284.60     15.21 o
   5  15   6       24.76       36.48      7.10 o
   6  15   6        0.38        2.49      8.97 o
  -5  16   6        4.09        4.49      5.22 o
  -4  16   6        9.78        9.18      5.87 o
  -3  16   6        4.72       10.15      6.50 o
  -2  16   6        3.04        4.53      5.42 o
  -1  16   6       93.08       76.11      7.28 o
   0  16   6       19.13       28.74      6.17 o
   1  16   6       11.28       22.93      8.64 o
   2  16   6       96.75       99.11      8.81 o
   3  16   6        0.11        0.87      8.81 o
   4  16   6       38.92       49.11     12.96 o
  -1  17   6       68.21       80.72      7.52 o
   0  17   6        0.10        8.97     12.96 o
 -13   0   7       66.68       72.36      7.05 o
 -11   0   7     1023.03     1042.35      8.10 o
  -9   0   7       33.39       23.79     10.59 o
  -7   0   7        0.08        1.33      8.48 o
  -5   0   7      254.46      320.66      7.10 o
  -3   0   7     4655.52     4253.94     78.77 o
  -1   0   7      397.34      339.03      8.81 o
   1   0   7     3513.14     3592.17     14.08 o
   3   0   7       26.26       28.93      6.13 o
   5   0   7       13.07        7.13      6.09 o
   7   0   7     4223.96     4219.49     61.95 o
   9   0   7     1572.69     1508.42     20.07 o
  11   0   7     1003.43     1043.81     12.34 o
 -13   1   7        9.72        7.68      5.33 o
 -12   1   7       21.38       26.21      4.68 o
 -11   1   7      183.99      190.24      4.82 o
 -10   1   7        0.40        2.80      5.48 o
  -9   1   7       92.68       89.25      5.14 o
  -8   1   7      425.72      372.83     10.40 o
  -7   1   7      350.98      333.15     11.77 o
  -6   1   7       54.38       74.20      4.26 o
  -5   1   7       79.96      116.14      4.46 o
  -4   1   7      196.67      225.72      6.26 o
  -3   1   7      195.34      194.29      4.84 o
  -2   1   7      907.55      998.93      7.52 o
  -1   1   7     1153.28     1250.89      7.53 o
   0   1   7      289.38      353.21      5.40 o
   1   1   7       80.49       66.41      4.42 o
   2   1   7      646.78      709.49     10.11 o
   3   1   7      958.63     1031.46      6.54 o
   4   1   7        0.00       -0.81      6.13 o
   5   1   7     1127.72     1098.97     13.92 o
   6   1   7       81.46      102.68      4.50 o
   7   1   7      240.97      215.09      5.11 o
   8   1   7       23.82       19.71      5.97 o
   9   1   7      213.84      175.15      4.69 o
  10   1   7        3.53        5.11      4.98 o
  11   1   7        0.61        0.33      4.76 o
  12   1   7        0.58        1.11      4.97 o
 -13   2   7      113.30      120.78      4.73 o
 -12   2   7       52.62       60.55      4.24 o
 -11   2   7     1284.29     1269.70     10.81 o
 -10   2   7      141.20      153.29      7.38 o
  -9   2   7      374.62      362.89      6.75 o
  -8   2   7      187.95      197.22      6.87 o
  -7   2   7        1.14        4.05      3.74 o
  -6   2   7        8.40       19.29      3.91 o
  -5   2   7        3.76        4.31      7.03 o
  -4   2   7     1583.66     1659.58     21.27 o
  -3   2   7     1089.06      953.90     14.39 o
  -2   2   7      741.62      781.09     10.18 o
  -1   2   7     1603.25     1873.92      8.59 o
   0   2   7      318.98      396.82      6.01 o
   1   2   7      401.71      397.71      5.34 o
   2   2   7       29.27       27.42      5.45 o
   3   2   7      617.11      544.42      7.48 o
   4   2   7      624.59      749.23      6.16 o
   5   2   7      138.61      129.09      4.85 o
   6   2   7      234.17      215.43      5.09 o
   7   2   7     2196.54     2151.00     16.80 o
   8   2   7       89.86       92.84      4.96 o
   9   2   7     1176.56     1139.99     22.78 o
  10   2   7       63.17       63.24      4.26 o
  11   2   7      420.24      427.00      7.12 o
  12   2   7      164.24      169.64      5.70 o
 -13   3   7        9.90        9.57      5.48 o
 -12   3   7        0.02       -1.25      4.74 o
 -11   3   7       16.12       18.66      4.26 o
 -10   3   7       11.69       11.69      4.48 o
  -9   3   7        7.82        1.49      5.51 o
  -8   3   7     2099.02     2041.47     21.18 o
  -7   3   7      644.20      542.49     18.45 o
  -6   3   7      971.20      894.24     13.24 o
  -5   3   7        0.03       -0.25      4.25 o
  -4   3   7      257.63      256.44      5.48 o
  -3   3   7       14.98       27.24      4.38 o
  -2   3   7     1320.11     1352.24      8.41 o
  -1   3   7      139.87      184.57      4.93 o
   0   3   7     1099.42     1196.78     14.50 o
   1   3   7     2180.74     2423.61     17.10 o
   2   3   7      156.09      147.10      4.73 o
   3   3   7        8.91       19.11      4.83 o
   4   3   7        2.18        4.61      5.17 o
   5   3   7       21.78       17.05      4.30 o
   6   3   7      267.88      254.21      5.06 o
   7   3   7       21.63       23.17      5.00 o
   8   3   7       96.34       85.43      4.90 o
   9   3   7      115.10      103.45      5.00 o
  10   3   7      114.79      121.60      4.79 o
  11   3   7       27.66       35.79      5.07 o
  12   3   7        7.41        8.77      5.04 o
 -13   4   7       98.04       97.12      5.64 o
 -12   4   7       25.63       28.23      5.86 o
 -11   4   7       66.91       77.96      6.08 o
 -10   4   7       83.85       93.82      7.02 o
  -9   4   7      223.95      205.99      6.94 o
  -8   4   7      280.58      253.66      6.44 o
  -7   4   7      179.13      218.75      4.69 o
  -6   4   7      172.41      164.97      4.56 o
  -5   4   7      941.95      826.35     12.77 o
  -4   4   7       20.69       15.41      4.25 o
  -3   4   7     1299.76     1296.55     17.02 o
  -2   4   7      381.40      335.66      5.60 o
  -1   4   7      148.78      188.63      5.94 o
   0   4   7      961.36     1129.05     10.76 o
   1   4   7       14.44       42.25      5.11 o
   2   4   7        9.72       20.98      5.58 o
   3   4   7       43.41       35.23      4.30 o
   4   4   7      253.15      245.32      6.70 o
   5   4   7      184.29      194.19      8.34 o
   6   4   7       16.59       16.28      4.34 o
   7   4   7      639.13      612.77     16.52 o
   8   4   7      132.53      133.83      4.26 o
   9   4   7      558.32      524.01      8.13 o
  10   4   7       65.95       69.48      5.16 o
  11   4   7      273.41      291.08      5.65 o
  12   4   7      237.33      240.21      8.17 o
 -13   5   7       26.18       31.29      4.49 o
 -12   5   7       57.11       57.73      4.24 o
 -11   5   7       75.82       69.64      4.39 o
 -10   5   7       11.82       19.34      6.04 o
  -9   5   7      199.60      185.12      4.67 o
  -8   5   7       96.65       77.62      4.96 o
  -7   5   7      271.96      277.88      5.73 o
  -6   5   7      223.45      213.86      4.96 o
  -5   5   7      118.77      134.76      4.89 o
  -4   5   7     1515.40     1474.24     22.74 o
  -3   5   7      219.53      227.64      4.47 o
  -2   5   7     1158.98     1162.02     16.77 o
  -1   5   7       16.05       31.93      5.48 o
   0   5   7       17.17       17.72      5.69 o
   1   5   7     1861.89     1836.60     42.75 o
   2   5   7      383.82      444.08      9.46 o
   3   5   7      118.71      147.71      4.71 o
   4   5   7      121.16      110.54      4.79 o
   5   5   7       67.66       63.29      4.38 o
   6   5   7       35.38       29.87      4.77 o
   7   5   7      418.00      396.31      6.80 o
   8   5   7        3.06        8.33      5.25 o
   9   5   7       40.16       36.95      5.09 o
  10   5   7      153.96      154.79      5.92 o
  11   5   7       77.29       83.58      5.46 o
  12   5   7      158.16      167.92      5.97 o
 -13   6   7        9.85       16.36      4.46 o
 -12   6   7      193.38      198.95      5.79 o
 -11   6   7        4.83        3.43      5.99 o
 -10   6   7      105.49       91.04      3.99 o
  -9   6   7      155.89      155.72      4.70 o
  -8   6   7       89.65       99.55      4.53 o
  -7   6   7      198.15      232.02      8.11 o
  -6   6   7       12.46       10.03      4.34 o
  -5   6   7       12.47       11.45      5.27 o
  -4   6   7       36.46       40.45      4.25 o
  -3   6   7     1115.37     1134.88     20.47 o
  -2   6   7        0.12        3.18      4.29 o
  -1   6   7        0.99        0.41      4.90 o
   0   6   7       41.89       62.66      6.19 o
   1   6   7      511.35      582.09     11.47 o
   2   6   7      366.60      493.71      6.89 o
   3   6   7        3.21        5.21      5.88 o
   4   6   7       29.95       38.14      4.46 o
   5   6   7       17.61       14.38      5.51 o
   6   6   7      301.02      274.94      8.35 o
   7   6   7      257.57      241.42      5.04 o
   8   6   7       27.10       27.10      5.76 o
   9   6   7      109.56      109.47      4.71 o
  10   6   7       18.29       17.05      5.22 o
  11   6   7       52.34       58.18      7.98 o
 -12   7   7      134.17      133.01      4.78 o
 -11   7   7        1.98       -4.81      4.81 o
 -10   7   7       15.03       21.53      4.61 o
  -9   7   7        2.38       -1.43      5.49 o
  -8   7   7        0.58        2.97      4.40 o
  -7   7   7      550.30      569.80      9.32 o
  -6   7   7       13.73       13.70      4.40 o
  -5   7   7       82.25       80.12      4.43 o
  -4   7   7       27.12       41.04      4.64 o
  -3   7   7      815.57      812.43     19.72 o
  -2   7   7        0.39        6.17      5.24 o
  -1   7   7      596.38      553.06      5.90 o
   0   7   7      149.77      190.38      5.64 o
   1   7   7      655.25      715.21     11.72 o
   2   7   7     1658.66     1594.36      8.11 o
   3   7   7      347.25      375.91      6.94 o
   4   7   7      243.81      244.08      6.58 o
   5   7   7      133.47      131.58      6.47 o
   6   7   7        0.42        2.05      4.83 o
   7   7   7      224.41      208.00      5.84 o
   8   7   7       24.93       32.85      4.97 o
   9   7   7       76.09       84.52      5.18 o
  10   7   7       32.80       39.54      4.49 o
  11   7   7       26.28       28.68      6.20 o
 -12   8   7      122.33      112.55      5.69 o
 -11   8   7        4.96       13.97      4.82 o
 -10   8   7       11.30       18.88      4.33 o
  -9   8   7      424.86      408.24      6.94 o
  -8   8   7      205.08      199.21      5.22 o
  -7   8   7       11.50       11.60      5.76 o
  -6   8   7      277.44      245.30      4.42 o
  -5   8   7       17.32       20.17      4.79 o
  -4   8   7      641.81      623.62      5.28 o
  -3   8   7      200.51      203.62      4.66 o
  -2   8   7      895.51      875.08     14.32 o
  -1   8   7      114.21       97.37      4.76 o
   0   8   7       24.73       26.51      6.27 o
   1   8   7       68.42       67.10      7.49 o
   2   8   7      633.63      653.02      7.25 o
   3   8   7      442.33      434.78     13.59 o
   4   8   7        9.06       22.09      6.27 o
   5   8   7        0.21        5.49      6.09 o
   6   8   7       30.43       39.17      5.45 o
   7   8   7       10.92       15.59      4.83 o
   8   8   7        5.03        1.56      5.62 o
   9   8   7        4.46        5.84      4.71 o
  10   8   7       69.22       66.23      5.02 o
  11   8   7        1.72        1.44      4.85 o
 -11   9   7        0.03        4.84      5.00 o
 -10   9   7       39.17       42.92      5.83 o
  -9   9   7       82.20       67.35      4.40 o
  -8   9   7       73.70       71.90      5.05 o
  -7   9   7       65.40       66.32      5.03 o
  -6   9   7      163.83      143.47      4.37 o
  -5   9   7       10.23       10.31      5.29 o
  -4   9   7       26.99       27.97      4.27 o
  -3   9   7      422.03      399.49     11.48 o
  -2   9   7      110.16      114.98      5.26 o
  -1   9   7     1934.61     1887.06     30.54 o
   0   9   7       15.93       27.30      7.76 o
   1   9   7       88.32       84.64      5.55 o
   2   9   7     1911.90     1896.88     32.16 o
   3   9   7      260.85      257.16      6.63 o
   4   9   7       86.52       93.34      9.35 o
   5   9   7       66.76       60.70      6.27 o
   6   9   7       52.62       56.44      5.84 o
   7   9   7       37.12       35.70      5.43 o
   8   9   7       83.67       86.52      4.85 o
   9   9   7        4.27       10.56      5.90 o
  10   9   7       33.35       35.66      6.20 o
 -11  10   7       97.28       99.73      5.68 o
 -10  10   7       71.57       77.98      6.01 o
  -9  10   7       89.35       99.44      5.11 o
  -8  10   7      256.54      259.59      4.97 o
  -7  10   7       54.66       52.14      4.17 o
  -6  10   7      746.92      709.96      7.56 o
  -5  10   7       30.99       28.25      4.88 o
  -4  10   7      511.64      504.74      6.04 o
  -3  10   7      419.10      394.75      5.00 o
  -2  10   7      729.35      715.55     17.76 o
  -1  10   7      172.85      192.79      6.57 o
   0  10   7     1205.95     1265.89     13.21 o
   1  10   7       53.02       52.19      6.27 o
   2  10   7      111.52      119.48      9.85 o
   3  10   7      315.14      308.52      8.02 o
   4  10   7        1.38        7.13      6.09 o
   5  10   7      112.85      105.60      9.72 o
   6  10   7       31.99       38.80      6.61 o
   7  10   7       33.68       35.72      5.55 o
   8  10   7       39.80       45.78      5.67 o
   9  10   7        0.87       -1.50      5.04 o
  10  10   7       16.37       19.07      6.41 o
 -10  11   7       10.97       10.65      6.14 o
  -9  11   7       48.45       41.80      4.89 o
  -8  11   7        0.16        0.21      5.16 o
  -7  11   7       78.35       80.84      4.74 o
  -6  11   7      755.16      714.59      7.12 o
  -5  11   7        1.24        6.42      4.88 o
  -4  11   7     1724.30     1646.13     21.16 o
  -3  11   7       23.05       20.65      5.60 o
  -2  11   7      444.29      450.75      7.18 o
  -1  11   7      257.37      240.87      6.16 o
   0  11   7       40.46       41.98      5.46 o
   1  11   7       98.05       79.22     11.84 o
   2  11   7      465.32      470.11      8.20 o
   3  11   7      223.93      224.92      8.97 o
   4  11   7        1.17       -4.30      6.27 o
   5  11   7      122.03      118.05      7.60 o
   6  11   7        6.74        6.29      6.50 o
   7  11   7       11.62        5.43      6.73 o
   8  11   7       79.32       76.97      5.98 o
   9  11   7        0.03        1.22      5.22 o
  -9  12   7      116.02      117.85      5.15 o
  -8  12   7       67.70       80.51      6.04 o
  -7  12   7        0.25        2.25      4.71 o
  -6  12   7        6.29       11.82      4.66 o
  -5  12   7      273.09      271.89      6.40 o
  -4  12   7      143.82      134.21      5.16 o
  -3  12   7        0.06        1.66      4.35 o
  -2  12   7        4.98       -0.06      5.13 o
  -1  12   7       19.21       33.16     10.72 o
   0  12   7      913.36      937.15     13.84 o
   1  12   7      492.54      489.61      7.31 o
   2  12   7       21.93       23.51     10.72 o
   3  12   7      286.29      281.96      8.11 o
   4  12   7      263.54      257.87     14.33 o
   5  12   7      130.41      124.67      5.90 o
   6  12   7      182.41      182.62      6.87 o
   7  12   7        6.50       -2.04      8.37 o
   8  12   7       28.54       34.54      8.72 o
  -9  13   7       24.99       25.15      4.90 o
  -8  13   7        6.29        6.96      5.02 o
  -7  13   7      141.89      141.38      4.75 o
  -6  13   7      155.59      151.54      5.48 o
  -5  13   7        1.22        4.40      5.12 o
  -4  13   7      638.68      642.16     12.81 o
  -3  13   7        4.36        4.43      5.84 o
  -2  13   7      109.66       99.08      6.20 o
  -1  13   7       18.30       23.26      6.50 o
   0  13   7       19.12       25.07      5.86 o
   1  13   7       17.04       -0.25      6.45 o
   2  13   7      257.37      262.82      6.08 o
   3  13   7       19.66       21.07     10.22 o
   4  13   7       12.01        5.44      8.20 o
   5  13   7        0.01       -1.37      5.82 o
   6  13   7       13.97       13.32      6.92 o
   7  13   7        0.13       -7.10      7.10 o
  -8  14   7        6.82        9.97      8.97 o
  -7  14   7       14.75       21.20      4.75 o
  -6  14   7       20.51       19.79      5.42 o
  -5  14   7      488.29      508.15      6.66 o
  -4  14   7       22.27       26.02      4.76 o
  -3  14   7      158.58      166.55      5.69 o
  -2  14   7       11.04       10.65      7.82 o
  -1  14   7        0.26        7.10      7.93 o
   0  14   7        8.24        3.18      8.02 o
   1  14   7      291.89      302.59      7.18 o
   2  14   7        1.01        2.12      5.82 o
   3  14   7      205.44      239.47      8.63 o
   4  14   7      150.78      153.17     14.71 o
   5  14   7       10.04        0.68      6.92 o
   6  14   7        1.12        6.23      8.97 o
  -6  15   7       81.68       92.14      6.45 o
  -5  15   7       40.44       37.57      6.50 o
  -4  15   7       30.26       26.04      4.99 o
  -3  15   7       13.93       13.19      5.04 o
  -2  15   7       49.34       53.84      6.12 o
  -1  15   7        2.43       -2.52      6.92 o
   0  15   7       71.96       71.14      6.87 o
   1  15   7       33.12       26.62      6.73 o
   2  15   7        2.90       10.17      6.92 o
   3  15   7        8.45        9.16      6.96 o
   4  15   7        2.84        1.37      7.10 o
   5  15   7       39.54       26.82      7.33 o
  -4  16   7        1.38        6.51      6.59 o
  -3  16   7       76.18       77.67      6.72 o
  -2  16   7        1.35       -3.26      7.15 o
  -1  16   7        0.06        6.76      7.15 o
   0  16   7        2.06       -2.37      8.64 o
   1  16   7       70.09       49.73      7.15 o
   2  16   7        0.46        3.71      7.15 o
   3  16   7      303.50      327.51      7.83 o
 -12   0   8        1.63        3.92      6.73 o
 -10   0   8        0.02        9.24     11.97 o
  -8   0   8      128.62      137.17      6.40 o
  -6   0   8      299.29      310.75     10.47 o
  -4   0   8        1.86        0.02      6.09 o
  -2   0   8     3324.79     3324.39     13.04 o
   0   0   8      732.15      672.59      9.17 o
   2   0   8      293.55      481.82     19.82 o
   4   0   8      212.14      220.49     10.59 o
   6   0   8      970.12      990.58      8.15 o
   8   0   8       69.05       57.45      6.45 o
  10   0   8      280.79      271.07      7.00 o
  12   0   8      627.66      650.75      9.61 o
 -13   1   8       15.59       17.76      4.33 o
 -12   1   8      238.14      248.24      4.99 o
 -11   1   8       26.90       34.97      4.64 o
 -10   1   8      882.84      879.49     14.43 o
  -9   1   8       91.24       97.94      6.13 o
  -8   1   8       14.05       10.09      4.77 o
  -7   1   8        3.32        3.31      4.25 o
  -6   1   8      654.02      615.34      5.08 o
  -5   1   8        2.10        1.71      5.17 o
  -4   1   8      112.84      106.20      4.82 o
  -3   1   8     1623.94     1852.08     19.58 o
  -2   1   8      396.68      360.04      5.03 o
  -1   1   8     1213.38     1327.43     17.06 o
   0   1   8      200.02      238.52      4.92 o
   1   1   8     2834.43     3168.91     14.50 o
   2   1   8     1927.77     2040.78     22.88 o
   3   1   8        2.25        1.74      4.27 o
   4   1   8     2576.01     2412.63     33.21 o
   5   1   8       35.01       32.38      7.23 o
   6   1   8      510.11      512.38      6.00 o
   7   1   8     1038.40     1078.13      6.54 o
   8   1   8      103.40       94.64      5.48 o
   9   1   8        0.02        2.62      4.47 o
  10   1   8     1419.05     1500.19     15.15 o
  11   1   8       58.84       62.36      6.03 o
  12   1   8      329.29      328.50      7.99 o
 -13   2   8       49.60       46.18      5.07 o
 -12   2   8        0.57       -1.33      4.40 o
 -11   2   8       81.06       85.83      5.20 o
 -10   2   8      201.25      189.78      4.69 o
  -9   2   8       21.06       16.74      4.83 o
  -8   2   8       47.92       43.21      4.68 o
  -7   2   8      621.47      566.04      7.98 o
  -6   2   8      648.31      643.15      5.12 o
  -5   2   8      698.71      706.54     12.41 o
  -4   2   8      920.20     1081.32     13.13 o
  -3   2   8      598.09      654.97      6.87 o
  -2   2   8      743.14      705.14      5.68 o
  -1   2   8      618.91      644.19     10.33 o
   0   2   8       28.37       16.29      4.81 o
   1   2   8     1254.09     1415.18     12.53 o
   2   2   8      143.98      159.54      4.65 o
   3   2   8      314.49      312.62      5.64 o
   4   2   8      435.82      395.04      5.76 o
   5   2   8        5.79        2.49      5.29 o
   6   2   8      518.01      456.59      7.95 o
   7   2   8     1275.73     1230.04     11.61 o
   8   2   8      277.85      252.33      4.78 o
   9   2   8       21.33       24.18      4.47 o
  10   2   8        9.94        1.86      4.63 o
  11   2   8       15.11       13.89      5.38 o
  12   2   8       74.51       69.20      5.21 o
 -13   3   8       45.02       55.78      7.47 o
 -12   3   8       47.48       49.17      4.35 o
 -11   3   8        7.27        7.11      4.58 o
 -10   3   8      697.14      673.79      6.69 o
  -9   3   8       53.88       44.87      4.53 o
  -8   3   8      362.23      382.60      6.82 o
  -7   3   8       21.83       16.25      3.80 o
  -6   3   8      177.35      173.05      4.25 o
  -5   3   8       48.39       37.62      4.04 o
  -4   3   8     1495.62     1428.12     37.35 o
  -3   3   8     1836.80     1950.28     26.77 o
  -2   3   8      967.08      941.68      5.92 o
  -1   3   8      965.55      807.88      9.27 o
   0   3   8     1295.46     1380.83      7.04 o
   1   3   8       84.78       87.91      4.96 o
   2   3   8     3563.11     3386.29     26.99 o
   3   3   8        7.71        2.63      4.66 o
   4   3   8      224.64      238.13      5.45 o
   5   3   8        8.39        9.67      5.63 o
   6   3   8      130.23      132.08      5.12 o
   7   3   8      882.38      846.30     13.31 o
   8   3   8      490.41      459.10      5.05 o
   9   3   8       22.12       24.48      4.92 o
  10   3   8      696.05      738.04      5.95 o
  11   3   8       23.16       22.95      5.35 o
  12   3   8      154.13      160.36      6.48 o
 -13   4   8        0.01       -5.15      5.15 o
 -12   4   8        9.35       11.75      7.34 o
 -11   4   8       36.68       31.23      4.35 o
 -10   4   8        8.77       12.45      3.89 o
  -9   4   8      117.40      119.38      7.41 o
  -8   4   8      203.48      187.30      7.20 o
  -7   4   8      295.47      284.79      8.41 o
  -6   4   8      351.50      292.21      7.58 o
  -5   4   8     1264.23     1176.31     21.19 o
  -4   4   8      487.37      568.02     11.91 o
  -3   4   8     2582.95     2676.21     27.99 o
  -2   4   8        3.93       -2.76      5.23 o
  -1   4   8       34.97       33.04      4.88 o
   0   4   8     1142.10     1294.97      7.90 o
   1   4   8      157.73      159.31      4.50 o
   2   4   8      295.84      269.33      5.32 o
   3   4   8       12.33       19.60      5.05 o
   4   4   8       16.06        6.82      4.68 o
   5   4   8      234.61      258.24      9.06 o
   6   4   8      222.86      226.84      5.93 o
   7   4   8     2040.36     1961.63     19.90 o
   8   4   8      582.24      546.94     15.00 o
   9   4   8      167.56      162.37      4.73 o
  10   4   8        0.61        9.42      4.76 o
  11   4   8       21.99       26.09      4.95 o
  12   4   8        0.67       -0.08      7.38 o
 -13   5   8       53.83       50.39      4.87 o
 -12   5   8       13.06       13.53      4.53 o
 -11   5   8       74.34       75.45      4.42 o
 -10   5   8       47.81       50.77      5.04 o
  -9   5   8        0.00       -3.40      4.13 o
  -8   5   8       21.90       16.75      4.85 o
  -7   5   8       21.22       26.84      4.12 o
  -6   5   8      211.19      225.05      5.02 o
  -5   5   8      125.64      129.50      4.50 o
  -4   5   8      406.67      343.38      5.58 o
  -3   5   8      684.85      556.14      7.27 o
  -2   5   8     1939.34     1992.47     28.85 o
  -1   5   8      776.22      853.14     14.39 o
   0   5   8     1172.00     1304.27     21.09 o
   1   5   8       21.22       55.90      5.11 o
   2   5   8        9.89       32.39      4.91 o
   3   5   8       56.27       48.95      7.26 o
   4   5   8       38.73       44.30      5.46 o
   5   5   8       37.42       31.81      4.70 o
   6   5   8       13.85       11.39      4.42 o
   7   5   8      335.73      314.06      6.81 o
   8   5   8      343.76      315.24      4.89 o
   9   5   8        3.91        7.72      5.07 o
  10   5   8       58.88       65.45      5.33 o
  11   5   8        0.02        3.10      4.58 o
 -12   6   8       29.11       31.14      4.58 o
 -11   6   8        5.61        5.12      4.75 o
 -10   6   8       38.75       44.25      4.26 o
  -9   6   8        2.19        8.84      8.35 o
  -8   6   8       85.34       86.04      4.25 o
  -7   6   8        1.73        3.29      4.45 o
  -6   6   8        2.24       -2.35      4.32 o
  -5   6   8        0.02       -2.18      4.22 o
  -4   6   8      186.90      191.66      5.15 o
  -3   6   8       40.65       48.96      4.68 o
  -2   6   8     1317.49     1365.31     22.24 o
  -1   6   8       21.29       18.95      4.36 o
   0   6   8      389.49      354.91      7.34 o
   1   6   8      159.81      153.22      6.69 o
   2   6   8      175.28      192.62      5.69 o
   3   6   8      659.47      657.05     14.46 o
   4   6   8      223.76      222.29      5.43 o
   5   6   8       18.76       21.63      4.40 o
   6   6   8       15.04       22.40      4.96 o
   7   6   8      196.98      180.41      8.33 o
   8   6   8      540.36      546.93     15.04 o
   9   6   8       10.48        5.58      4.73 o
  10   6   8       26.03       26.79      4.53 o
  11   6   8       68.34       74.00      5.17 o
 -12   7   8       34.18       27.81      4.78 o
 -11   7   8       64.76       67.90      4.99 o
 -10   7   8       19.54       18.03      4.73 o
  -9   7   8      135.13      125.99      4.71 o
  -8   7   8       91.21       83.83      5.48 o
  -7   7   8      815.17      749.47     13.10 o
  -6   7   8      359.23      346.15      5.32 o
  -5   7   8      241.32      241.38      5.09 o
  -4   7   8      265.70      234.28      5.11 o
  -3   7   8       19.35        8.10      4.25 o
  -2   7   8      225.42      211.19      5.55 o
  -1   7   8      156.91      154.38      5.24 o
   0   7   8       97.50       74.72      6.91 o
   1   7   8       68.58      100.71     10.47 o
   2   7   8      134.99      127.82      6.40 o
   3   7   8      106.96      108.94     11.22 o
   4   7   8      150.38      160.39      5.54 o
   5   7   8      702.43      695.21      9.07 o
   6   7   8      121.50       99.39      6.36 o
   7   7   8        0.25        1.25      4.50 o
   8   7   8       82.55       77.29      5.84 o
   9   7   8        5.41        6.44      5.84 o
  10   7   8       10.10       10.42      4.95 o
  11   7   8       38.83       44.47      5.20 o
 -12   8   8        1.40        0.14      4.72 o
 -11   8   8       55.02       60.33      5.42 o
 -10   8   8        2.59        0.90      4.76 o
  -9   8   8        4.83       16.51      4.60 o
  -8   8   8      112.57      122.27      7.34 o
  -7   8   8      196.81      182.01      5.07 o
  -6   8   8      351.36      310.43      4.59 o
  -5   8   8      112.26      117.39      4.56 o
  -4   8   8        5.80        6.88      4.89 o
  -3   8   8      188.33      173.89      4.96 o
  -2   8   8     1048.03     1011.61     20.65 o
  -1   8   8       71.29       72.82      4.82 o
   0   8   8     2704.65     2603.82      9.34 o
   1   8   8      874.75      888.64     13.71 o
   2   8   8      197.01      191.27      6.40 o
   3   8   8      888.25      929.83     13.71 o
   4   8   8      217.04      211.40      6.50 o
   5   8   8        0.02        8.49      5.48 o
   6   8   8        0.40        4.56      5.05 o
   7   8   8       80.42       79.03      4.79 o
   8   8   8       51.26       44.71      5.09 o
   9   8   8        0.19        2.94      5.99 o
  10   8   8        0.50        4.88      6.08 o
 -11   9   8      186.36      185.20      4.91 o
 -10   9   8       50.79       55.27      4.20 o
  -9   9   8      155.41      153.75      4.52 o
  -8   9   8        1.81        1.48      5.01 o
  -7   9   8      575.42      544.04      4.74 o
  -6   9   8       16.97       18.58      4.43 o
  -5   9   8      531.38      476.19      5.44 o
  -4   9   8      510.66      450.64      9.36 o
  -3   9   8       70.23       71.23      5.45 o
  -2   9   8       73.37       81.08      5.69 o
  -1   9   8      939.30      965.67     13.67 o
   0   9   8     1273.13     1247.89     15.58 o
   1   9   8       95.80      106.50     11.72 o
   2   9   8      226.40      244.58      6.50 o
   3   9   8      267.52      279.65     18.32 o
   4   9   8       85.37       96.51      6.40 o
   5   9   8      164.06      137.10      6.50 o
   6   9   8       13.84       16.45      5.49 o
   7   9   8      243.75      240.20      5.73 o
   8   9   8        3.60        9.52      6.37 o
   9   9   8       15.59        7.17      5.38 o
  10   9   8        2.22        8.37      5.59 o
 -11  10   8        0.09       -0.26      6.35 o
 -10  10   8        5.84        4.48      6.08 o
  -9  10   8       77.77       86.82      5.00 o
  -8  10   8       56.80       53.43      4.74 o
  -7  10   8       82.38       76.41      6.51 o
  -6  10   8        4.91        4.83      4.47 o
  -5  10   8     1480.27     1435.64     14.86 o
  -4  10   8       28.32       33.05      5.36 o
  -3  10   8      351.46      324.69      7.30 o
  -2  10   8       24.44       29.40      5.82 o
  -1  10   8      728.62      684.87     14.96 o
   0  10   8      529.45      551.43     11.97 o
   1  10   8      101.75      110.14     16.20 o
   2  10   8      291.34      256.69      8.85 o
   3  10   8       20.58       41.72     15.46 o
   4  10   8      112.69      111.31      6.40 o
   5  10   8       15.40       19.74      5.55 o
   6  10   8        4.27        4.74      5.64 o
   7  10   8       78.83       79.90      5.84 o
   8  10   8       22.35       19.64      6.86 o
   9  10   8       35.76       40.02      5.78 o
 -10  11   8       83.52       92.20      5.23 o
  -9  11   8      196.76      191.72      6.11 o
  -8  11   8       39.49       46.91      4.86 o
  -7  11   8       14.48       12.86      4.68 o
  -6  11   8       50.14       47.21      4.61 o
  -5  11   8        0.02        4.19      4.47 o
  -4  11   8      494.17      487.26      6.92 o
  -3  11   8      155.13      154.83      4.90 o
  -2  11   8       30.13       29.27      5.58 o
  -1  11   8      849.38      826.98     13.34 o
   0  11   8      114.46      116.16      6.32 o
   1  11   8      200.29      198.30      5.64 o
   2  11   8       73.24       77.06      6.27 o
   3  11   8       32.66       37.07      7.76 o
   4  11   8      114.59      105.26      6.45 o
   5  11   8       93.27       98.65      6.68 o
   6  11   8      105.69       82.56     15.33 o
   7  11   8       70.38       74.39      8.37 o
   8  11   8       24.77       22.03      6.43 o
   9  11   8        5.90       12.08      6.12 o
  -9  12   8        8.25       10.54      4.72 o
  -8  12   8       68.95       75.00      5.35 o
  -7  12   8        0.83       -2.28      4.71 o
  -6  12   8       32.85       32.43      5.79 o
  -5  12   8      778.78      766.89     12.31 o
  -4  12   8       73.63       65.83      4.62 o
  -3  12   8      597.40      602.10      9.82 o
  -2  12   8       55.80       59.29      4.96 o
  -1  12   8      136.97      134.12      8.23 o
   0  12   8        9.99       20.30      6.32 o
   1  12   8       99.96       85.80      7.23 o
   2  12   8      286.68      279.09      6.82 o
   3  12   8        0.74        1.51      8.73 o
   4  12   8      134.13      120.15      8.97 o
   5  12   8        3.97        6.15      6.68 o
   6  12   8        4.06        2.22      5.90 o
   7  12   8       17.38       20.23      6.92 o
   8  12   8       64.25       69.24      8.99 o
  -8  13   8       51.68       45.77      5.57 o
  -7  13   8        0.27        0.26      5.40 o
  -6  13   8      439.11      472.64      6.48 o
  -5  13   8       15.27       20.24      5.83 o
  -4  13   8      306.00      303.48      6.19 o
  -3  13   8      101.78       99.80      6.04 o
  -2  13   8      158.68      169.15      5.79 o
  -1  13   8        2.99        4.66      6.45 o
   0  13   8       65.05       64.50      6.63 o
   1  13   8      124.71      133.42      6.68 o
   2  13   8      321.89      330.56      7.00 o
   3  13   8       44.60       51.30      6.73 o
   4  13   8      226.48      249.07     16.70 o
   5  13   8       81.54      102.42      6.92 o
   6  13   8       39.18       47.75      6.08 o
   7  13   8        6.46        6.17      6.26 o
  -7  14   8       37.36       37.77      5.17 o
  -6  14   8       11.81       15.95      4.67 o
  -5  14   8      348.71      380.83      6.38 o
  -4  14   8      134.13      146.97      5.04 o
  -3  14   8       93.03       97.61      5.75 o
  -2  14   8       11.18       14.46     11.47 o
  -1  14   8        0.00        3.35      6.68 o
   0  14   8        0.25        3.71      6.55 o
   1  14   8        3.72       -1.20      5.90 o
   2  14   8       17.09       25.23      8.20 o
   3  14   8       56.26       67.16      6.87 o
   4  14   8        3.26       -2.49      8.46 o
   5  14   8        0.58        0.25      6.08 o
   6  14   8       34.45       35.61      7.47 o
  -6  15   8      319.83      316.16      8.67 o
  -5  15   8       18.03       13.77      5.68 o
  -4  15   8      166.14      170.90      6.68 o
  -3  15   8       83.42       85.41      6.76 o
  -2  15   8      142.76      147.53      8.10 o
  -1  15   8       78.94       87.13      7.10 o
   0  15   8        1.79        4.81      5.90 o
   1  15   8       74.86       83.23      7.10 o
   2  15   8      486.07      467.44      9.97 o
   3  15   8       10.05        3.24      7.10 o
   4  15   8      291.30      307.03      9.10 o
  -4  16   8       80.36       84.26      9.22 o
  -3  16   8        7.84        7.71      6.44 o
  -2  16   8        6.65       11.79      8.23 o
  -1  16   8       13.98       14.31      8.35 o
   0  16   8       12.56       11.84      8.81 o
   1  16   8       64.10       65.81     10.72 o
   2  16   8        0.41       -1.63      7.33 o
 -13   0   9        0.03       -7.10      7.10 o
 -11   0   9      509.41      521.19      8.64 o
  -9   0   9     1186.52     1235.54     26.42 o
  -7   0   9      551.87      484.78      6.94 o
  -5   0   9      208.75      241.44      5.64 o
  -3   0   9      150.82      171.06     20.57 o
  -1   0   9       93.58      153.93      7.84 o
   1   0   9       17.24       32.55      6.13 o
   3   0   9     3441.10     3330.83    141.60 o
   5   0   9     4043.72     3977.33     28.04 o
   7   0   9       43.86       45.27      5.46 o
   9   0   9       62.51       68.20      6.45 o
  11   0   9       73.84       71.10      6.23 o
 -13   1   9        0.00       -0.02      4.66 o
 -12   1   9       88.28      100.16      4.87 o
 -11   1   9       69.06       76.11      4.99 o
 -10   1   9      177.05      164.74      4.05 o
  -9   1   9       42.80       37.99      5.22 o
  -8   1   9        6.50        6.20      5.33 o
  -7   1   9       16.43       13.21      4.30 o
  -6   1   9        5.57        7.24      4.18 o
  -5   1   9      653.32      634.98      8.20 o
  -4   1   9       87.78       80.79      4.72 o
  -3   1   9     5600.93     5408.50     50.84 o
  -2   1   9        5.62        6.86      4.30 o
  -1   1   9     1033.29      967.63      5.99 o
   0   1   9      418.30      454.09      4.92 o
   1   1   9     2902.02     3074.85     25.19 o
   2   1   9        9.02        6.01      4.30 o
   3   1   9        5.96        5.86      4.19 o
   4   1   9       23.22       26.47      4.30 o
   5   1   9      526.01      449.45      8.78 o
   6   1   9      216.58      178.22      7.84 o
   7   1   9      112.62      108.27      4.96 o
   8   1   9       43.30       52.15      5.16 o
   9   1   9      527.96      525.22      7.34 o
  10   1   9       10.09        7.04      4.28 o
  11   1   9      332.86      333.15      5.39 o
  12   1   9        4.65       11.22      8.99 o
 -13   2   9       12.69        1.51      5.10 o
 -12   2   9       18.93       20.68      4.82 o
 -11   2   9      313.44      326.20      9.54 o
 -10   2   9       68.65       79.66      4.26 o
  -9   2   9      325.22      330.63      6.01 o
  -8   2   9      256.34      233.59      5.87 o
  -7   2   9      322.97      321.63      5.13 o
  -6   2   9        7.45        8.94      5.11 o
  -5   2   9      505.40      475.39      6.30 o
  -4   2   9      160.50      149.54      4.47 o
  -3   2   9     1391.63     1377.66     21.67 o
  -2   2   9     1837.96     1872.91     13.60 o
  -1   2   9     1511.81     1632.32     10.00 o
   0   2   9      153.12      143.38      4.61 o
   1   2   9      593.85      661.73      8.74 o
   2   2   9      263.08      318.24      7.20 o
   3   2   9     1427.40     1284.56      6.87 o
   4   2   9      456.71      502.42     11.15 o
   5   2   9     2274.64     2221.31     38.79 o
   6   2   9       10.33       17.33      4.91 o
   7   2   9       28.39       32.94      7.63 o
   8   2   9      151.02      164.14      5.57 o
   9   2   9      197.92      197.88      4.84 o
  10   2   9        0.76        1.83      4.40 o
  11   2   9      300.29      306.89      5.34 o
 -13   3   9        7.00       21.89      5.05 o
 -12   3   9      102.69      119.33      6.51 o
 -11   3   9        2.09        2.12      4.08 o
 -10   3   9      269.58      251.17      4.21 o
  -9   3   9      348.01      345.67      8.73 o
  -8   3   9      162.01      160.38      5.48 o
  -7   3   9       58.58       52.01      4.38 o
  -6   3   9       29.52       30.03      4.29 o
  -5   3   9     1850.20     1770.87     21.48 o
  -4   3   9      714.82      738.29     12.52 o
  -3   3   9     1381.29     1450.10     22.49 o
  -2   3   9        0.23       -0.38      4.59 o
  -1   3   9       32.72       42.04      4.70 o
   0   3   9       67.28       93.94      6.25 o
   1   3   9      386.26      423.68      5.15 o
   2   3   9      884.50      893.60     17.09 o
   3   3   9      378.11      389.90      5.90 o
   4   3   9      121.02      112.55      4.50 o
   5   3   9      143.44      140.07      4.54 o
   6   3   9      321.38      320.34      5.96 o
   7   3   9      128.81      132.25      5.10 o
   8   3   9      121.64      113.83      5.03 o
   9   3   9      176.78      181.29      4.17 o
  10   3   9      459.87      457.75      5.06 o
  11   3   9       34.72       42.54      6.23 o
 -13   4   9       17.33       14.93      5.18 o
 -12   4   9       78.38       78.53      5.42 o
 -11   4   9       61.31       71.25      4.44 o
 -10   4   9       48.80       52.88      4.51 o
  -9   4   9       44.13       52.26      4.98 o
  -8   4   9        0.16       -4.81      4.81 o
  -7   4   9     1335.38     1251.47     27.85 o
  -6   4   9       30.68       19.99      4.30 o
  -5   4   9      159.67      134.29      4.93 o
  -4   4   9      320.64      302.37      4.89 o
  -3   4   9     1269.97     1186.83     24.29 o
  -2   4   9      645.88      600.51     10.43 o
  -1   4   9        9.52        9.84      3.88 o
   0   4   9       98.69       81.01      4.68 o
   1   4   9      249.61      281.87      6.37 o
   2   4   9      684.13      619.60      8.71 o
   3   4   9     1356.52     1322.73     26.88 o
   4   4   9       17.13       11.81      5.23 o
   5   4   9      377.18      373.00      5.76 o
   6   4   9       26.16       29.50      6.24 o
   7   4   9       17.29       19.94      5.54 o
   8   4   9       11.87        9.56      4.97 o
   9   4   9        4.08       -0.35      5.03 o
  10   4   9        7.10        7.76      4.82 o
  11   4   9      198.70      192.70      5.31 o
 -12   5   9      102.39      117.06      5.02 o
 -11   5   9        1.46       -3.51      5.11 o
 -10   5   9       58.53       55.64      5.11 o
  -9   5   9        5.47        8.37      4.13 o
  -8   5   9      299.46      296.77      7.23 o
  -7   5   9      871.05      842.97     15.62 o
  -6   5   9      191.00      204.21      9.97 o
  -5   5   9      752.40      761.02     15.74 o
  -4   5   9        0.97        6.98      5.18 o
  -3   5   9      320.22      271.47      6.15 o
  -2   5   9       36.26       32.00      3.88 o
  -1   5   9       92.05       95.34      4.76 o
   0   5   9       30.19       33.99      4.22 o
   1   5   9      193.95      205.43      5.37 o
   2   5   9      885.57      882.90      6.33 o
   3   5   9      175.95      151.82      5.54 o
   4   5   9       85.37       71.10      5.33 o
   5   5   9      106.94      106.05      4.53 o
   6   5   9      571.74      527.91      6.07 o
   7   5   9      134.20      133.81      4.73 o
   8   5   9      115.33      116.46      5.77 o
   9   5   9      155.77      149.19      6.86 o
  10   5   9      126.64      137.97      9.53 o
  11   5   9       49.39       47.22      5.17 o
 -12   6   9       36.89       38.68      5.69 o
 -11   6   9        7.76        4.46      4.86 o
 -10   6   9        3.61        1.72      4.31 o
  -9   6   9      255.31      256.54      5.79 o
  -8   6   9      144.38      133.12      4.30 o
  -7   6   9      321.52      319.80      7.32 o
  -6   6   9      297.90      313.70      8.64 o
  -5   6   9       59.82       53.27      4.34 o
  -4   6   9      258.72      262.61      5.06 o
  -3   6   9      270.17      251.76      5.02 o
  -2   6   9        5.41        6.99      4.68 o
  -1   6   9      219.08      187.61      4.98 o
   0   6   9     1041.24     1002.62     20.55 o
   1   6   9      218.32      216.65      5.04 o
   2   6   9        0.03       10.42      5.15 o
   3   6   9      177.94      189.79      5.40 o
   4   6   9       27.81       22.54      4.77 o
   5   6   9       21.08       18.48      4.79 o
   6   6   9        1.74       10.58      4.58 o
   7   6   9      570.51      534.12     14.78 o
   8   6   9        0.47        3.45      4.66 o
   9   6   9        7.99        0.75      8.46 o
  10   6   9        9.59        7.55      5.99 o
  11   6   9      170.89      171.97     10.98 o
 -12   7   9       69.10       77.37      4.87 o
 -11   7   9        0.84        3.61      5.95 o
 -10   7   9       33.87       33.64      4.36 o
  -9   7   9       17.58       19.60      4.60 o
  -8   7   9        2.04        0.74      4.17 o
  -7   7   9      553.80      537.45      5.40 o
  -6   7   9      711.88      697.80      7.38 o
  -5   7   9      653.91      699.13     11.77 o
  -4   7   9      257.95      248.85      5.05 o
  -3   7   9        0.38        2.44      4.19 o
  -2   7   9      379.60      371.20      7.78 o
  -1   7   9     1371.67     1399.43     22.81 o
   0   7   9      296.37      307.69      6.22 o
   1   7   9      792.99      794.23     11.97 o
   2   7   9      896.52      990.03      8.72 o
   3   7   9      217.07      193.30     11.09 o
   4   7   9        2.53        5.42      4.67 o
   5   7   9       12.00       14.12      5.84 o
   6   7   9       32.18       37.64      5.15 o
   7   7   9       74.30       76.52      4.73 o
   8   7   9       26.75       29.22      5.18 o
   9   7   9       32.94       40.92      6.31 o
  10   7   9        2.58        0.74      6.11 o
 -11   8   9       39.43       24.35      5.02 o
 -10   8   9       73.39       76.98      4.92 o
  -9   8   9       83.35       85.60      5.29 o
  -8   8   9      155.14      159.06      4.76 o
  -7   8   9      181.43      170.17      4.56 o
  -6   8   9     1865.42     1738.65     18.85 o
  -5   8   9        0.70        5.49      4.40 o
  -4   8   9      110.27       98.18      4.88 o
  -3   8   9      129.37      118.67      5.07 o
  -2   8   9       24.02       27.98      4.77 o
  -1   8   9      767.49      790.80      6.60 o
   0   8   9      101.39       93.08      6.27 o
   1   8   9      292.80      269.12     10.10 o
   2   8   9      424.26      414.16      8.02 o
   3   8   9       66.04       85.88      6.18 o
   4   8   9        2.78       -2.27      7.60 o
   5   8   9       69.55       66.61      4.97 o
   6   8   9       63.97       77.27      4.90 o
   7   8   9       69.27       74.59      5.18 o
   8   8   9       93.23       79.70      6.09 o
   9   8   9        0.07        3.54      5.35 o
  10   8   9       11.82       15.48      5.55 o
 -11   9   9       33.99       28.80      4.75 o
 -10   9   9       77.88       80.90      5.44 o
  -9   9   9       16.80       19.20      4.74 o
  -8   9   9       11.30       12.18      4.26 o
  -7   9   9      315.32      343.45      5.92 o
  -6   9   9      921.75      909.85     16.03 o
  -5   9   9       56.24       51.83      4.96 o
  -4   9   9      584.16      578.30      5.67 o
  -3   9   9       75.84       80.02      5.42 o
  -2   9   9       42.01       36.96      4.95 o
  -1   9   9      103.25      111.99      5.04 o
   0   9   9      184.71      202.10      5.98 o
   1   9   9      134.25      137.72      5.55 o
   2   9   9      119.53      126.92      5.55 o
   3   9   9      268.66      287.61      6.63 o
   4   9   9       31.24       29.87      5.46 o
   5   9   9      419.01      446.67      7.00 o
   6   9   9       35.83       56.83      6.80 o
   7   9   9       84.23       80.14      5.29 o
   8   9   9       87.87       81.34      5.59 o
   9   9   9        0.01       -3.70      6.33 o
 -10  10   9       55.79       51.25      4.39 o
  -9  10   9      221.52      223.68      4.75 o
  -8  10   9      434.14      458.85      5.31 o
  -7  10   9       58.70       58.96      4.35 o
  -6  10   9       40.25       39.64      5.03 o
  -5  10   9        0.42        4.48      4.88 o
  -4  10   9      184.38      159.37      4.61 o
  -3  10   9        4.92        1.32      5.39 o
  -2  10   9        1.87        0.09      4.91 o
  -1  10   9      698.61      670.37     10.35 o
   0  10   9      736.55      714.21      9.47 o
   1  10   9       63.01       44.40      7.58 o
   2  10   9       33.09       31.72      5.37 o
   3  10   9       18.80       21.56      7.58 o
   4  10   9      250.97      252.09      6.82 o
   5  10   9      150.34      162.70      6.82 o
   6  10   9       77.75       83.53      8.20 o
   7  10   9        5.68       12.09      5.82 o
   8  10   9        8.09        7.54      5.20 o
   9  10   9        5.56        7.83      6.56 o
 -10  11   9        7.92       10.50      5.66 o
  -9  11   9        5.73        2.09      6.08 o
  -8  11   9       24.84       22.40      5.33 o
  -7  11   9       14.71       22.74      5.20 o
  -6  11   9       75.75       72.22      4.69 o
  -5  11   9        6.18        9.39      4.60 o
  -4  11   9      620.42      605.48      5.86 o
  -3  11   9       78.11       69.59      6.08 o
  -2  11   9      672.61      651.01     13.25 o
  -1  11   9        5.80       10.10      7.40 o
   0  11   9        5.82       11.84      5.61 o
   1  11   9      218.91      223.64      7.84 o
   2  11   9        5.23        6.82      7.67 o
   3  11   9      547.93      563.52      7.25 o
   4  11   9       40.52       31.97      6.50 o
   5  11   9       20.70       13.18      6.55 o
   6  11   9        8.03       25.00      6.73 o
   7  11   9       17.29       12.46      6.92 o
   8  11   9      144.63      146.49      9.22 o
  -9  12   9      196.46      205.21      8.67 o
  -8  12   9      218.97      217.15      6.09 o
  -7  12   9       12.35       12.83      4.89 o
  -6  12   9       24.11       25.75      5.20 o
  -5  12   9        4.04        3.11      5.76 o
  -4  12   9      453.45      462.18     11.59 o
  -3  12   9      413.28      420.94      8.67 o
  -2  12   9       50.74       42.50      5.70 o
  -1  12   9      555.46      532.69     11.97 o
   0  12   9      250.78      237.82      6.73 o
   1  12   9       82.85       86.68      7.23 o
   2  12   9       20.64       23.13      7.48 o
   3  12   9      116.57      113.06      5.82 o
   4  12   9      137.67      162.83      5.99 o
   5  12   9      133.80      129.79      6.87 o
   6  12   9       20.57       22.34      5.99 o
   7  12   9        1.83        2.87      6.17 o
  -8  13   9        0.70        6.91      5.66 o
  -7  13   9       37.86       27.65      5.53 o
  -6  13   9      182.98      174.38      5.66 o
  -5  13   9      153.91      163.19      6.88 o
  -4  13   9       68.94       67.52      4.99 o
  -3  13   9       42.11       46.69      5.57 o
  -2  13   9       76.91       78.31      6.68 o
  -1  13   9      148.56      155.56     11.72 o
   0  13   9       20.43       12.28      7.93 o
   1  13   9       87.48       86.29      8.11 o
   2  13   9      116.19      119.45      5.99 o
   3  13   9      392.04      399.40      8.81 o
   4  13   9        9.51       11.34      5.90 o
   5  13   9       32.44       30.83     10.35 o
   6  13   9        8.47       14.73      7.10 o
  -7  14   9        1.26        1.06      5.69 o
  -6  14   9        2.88        4.66      5.53 o
  -5  14   9      182.40      179.12      5.74 o
  -4  14   9      251.75      249.56      6.19 o
  -3  14   9      375.71      367.34      6.50 o
  -2  14   9      161.69      190.95     12.22 o
  -1  14   9       24.35       29.33      6.92 o
   0  14   9      155.73      165.53      6.17 o
   1  14   9       78.26       75.94      6.73 o
   2  14   9       35.68       38.92      6.92 o
   3  14   9      644.68      695.58      9.43 o
   4  14   9        2.26        0.33      7.10 o
   5  14   9      151.23      151.83      6.52 o
  -5  15   9      290.70      290.04      6.13 o
  -4  15   9       69.54       71.19      6.57 o
  -3  15   9       46.39       46.26      6.39 o
  -2  15   9        1.09        5.36     11.59 o
  -1  15   9       23.72       29.98      6.92 o
   0  15   9        5.23        9.15      6.96 o
   1  15   9        9.16       10.28      7.10 o
   2  15   9        2.18       -5.36      8.64 o
   3  15   9       40.59       47.62      7.73 o
   4  15   9        1.47        1.99      8.97 o
  -2  16   9      117.53      129.96      7.65 o
  -1  16   9        7.05       13.35      7.33 o
   0  16   9       99.01       91.87      7.47 o
 -12   0  10       56.29       59.72      8.60 o
 -10   0  10      198.36      198.65      8.11 o
  -8   0  10        1.76        9.58      6.09 o
  -6   0  10      754.81      653.66     20.57 o
  -4   0  10     1265.10     1189.93     39.64 o
  -2   0  10     7635.94     7659.63    141.72 o
   0   0  10       57.40       79.90      7.98 o
   2   0  10     1236.77     1315.58     27.67 o
   4   0  10     4671.79     4552.86     82.39 o
   6   0  10        2.74        5.50      6.18 o
   8   0  10      140.65      131.62     10.97 o
  10   0  10      280.86      263.13      6.35 o
 -13   1  10       12.74       12.75      5.55 o
 -12   1  10      103.08       99.67      7.77 o
 -11   1  10       95.44      111.03      4.86 o
 -10   1  10      637.74      644.27     15.87 o
  -9   1  10      110.99      109.09      5.11 o
  -8   1  10       45.68       37.36      4.45 o
  -7   1  10        4.55        1.34      4.32 o
  -6   1  10       18.32       19.54      3.99 o
  -5   1  10      169.03      176.82      5.61 o
  -4   1  10      205.76      174.99      4.19 o
  -3   1  10        0.03        0.83      4.25 o
  -2   1  10      667.61      648.74      8.06 o
  -1   1  10      556.67      613.70      9.10 o
   0   1  10        0.45        6.08      3.86 o
   1   1  10        2.51        4.98      4.68 o
   2   1  10      777.24      765.30      6.62 o
   3   1  10      179.89      191.74      4.50 o
   4   1  10     2909.30     2772.76     12.22 o
   5   1  10       18.50       28.45      4.83 o
   6   1  10      381.85      373.44      4.65 o
   7   1  10        0.99        0.75      4.08 o
   8   1  10        3.80        2.49      7.76 o
   9   1  10       14.67        7.54      3.99 o
  10   1  10       59.83       71.66      5.35 o
  11   1  10       25.55       23.40      5.04 o
 -13   2  10        7.07       10.65      5.61 o
 -12   2  10        2.86        3.69      5.35 o
 -11   2  10       68.57       68.19      6.15 o
 -10   2  10      483.43      480.91      8.17 o
  -9   2  10      591.54      579.96      6.01 o
  -8   2  10      251.10      275.35      5.79 o
  -7   2  10        3.58        8.98      4.32 o
  -6   2  10       35.96       30.35      4.01 o
  -5   2  10      279.46      315.70      4.45 o
  -4   2  10      786.49      787.38     14.61 o
  -3   2  10       31.27       29.98      4.63 o
  -2   2  10     2897.37     2646.04     29.61 o
  -1   2  10     1226.52     1225.56      9.79 o
   0   2  10       72.10       85.00      4.83 o
   1   2  10       46.76       38.29      4.64 o
   2   2  10      442.40      481.39      4.82 o
   3   2  10      123.15      107.93      5.33 o
   4   2  10     1866.18     1808.66     11.46 o
   5   2  10      251.95      254.31      5.04 o
   6   2  10      413.01      391.56      5.29 o
   7   2  10      388.36      370.88      4.64 o
   8   2  10        6.05        1.50      7.76 o
   9   2  10        5.20       10.95      7.46 o
  10   2  10      208.90      227.34      6.17 o
  11   2  10       52.28       49.38      5.21 o
 -13   3  10        0.01       -4.67      5.92 o
 -12   3  10        1.04       -3.09      4.86 o
 -11   3  10       70.21       87.39      4.77 o
 -10   3  10       33.65       36.80      6.30 o
  -9   3  10       10.56       24.12      4.85 o
  -8   3  10      136.55      133.57      4.94 o
  -7   3  10        3.82        5.06      4.75 o
  -6   3  10      505.65      514.35      8.58 o
  -5   3  10      156.54      171.00      6.55 o
  -4   3  10      215.19      245.11      5.06 o
  -3   3  10     1000.50     1001.70     13.87 o
  -2   3  10      190.27      185.67      5.51 o
  -1   3  10     1000.44     1028.33      7.88 o
   0   3  10        7.37       10.40      4.57 o
   1   3  10      319.53      305.67      4.83 o
   2   3  10      556.92      526.95      5.49 o
   3   3  10       60.78       81.75      6.37 o
   4   3  10      954.77      926.82      8.41 o
   5   3  10       13.52        6.84      4.32 o
   6   3  10       70.64       78.92      4.82 o
   7   3  10        1.28        2.43      4.88 o
   8   3  10        9.79       13.09      4.91 o
   9   3  10        3.51        7.55      5.21 o
  10   3  10      115.43      115.52      6.91 o
  11   3  10       37.92       30.30      4.46 o
 -12   4  10       15.69       22.44      5.02 o
 -11   4  10      255.39      263.75      4.64 o
 -10   4  10      334.65      334.61      8.56 o
  -9   4  10       48.52       56.28      4.13 o
  -8   4  10        3.20        1.75      4.38 o
  -7   4  10       67.14       62.29      4.83 o
  -6   4  10      248.48      252.93      5.13 o
  -5   4  10      125.08      114.40      4.06 o
  -4   4  10      972.57      942.05     19.93 o
  -3   4  10      190.92      238.33      5.11 o
  -2   4  10      966.71     1075.23     20.06 o
  -1   4  10      127.30      128.07      4.72 o
   0   4  10       61.89       52.87      4.24 o
   1   4  10     1841.63     1958.98     16.41 o
   2   4  10       46.05       38.41      5.30 o
   3   4  10      176.79      181.96      4.35 o
   4   4  10      238.78      228.62      4.73 o
   5   4  10       92.47       91.81      4.16 o
   6   4  10      652.64      602.75      7.33 o
   7   4  10      458.93      440.84      5.55 o
   8   4  10      107.77       98.24      6.64 o
   9   4  10        7.77        9.37      5.15 o
  10   4  10       41.36       59.02      9.92 o
  11   4  10      127.26      129.60      7.53 o
 -12   5  10       67.60       63.04      5.08 o
 -11   5  10       46.36       46.38      4.52 o
 -10   5  10      110.81      108.79      6.55 o
  -9   5  10       19.79       25.76      3.96 o
  -8   5  10      310.30      321.02      8.10 o
  -7   5  10      118.62       97.11      5.94 o
  -6   5  10      487.37      436.29     10.40 o
  -5   5  10       38.71       42.48      4.40 o
  -4   5  10       89.57       86.12      4.43 o
  -3   5  10      628.31      598.18      9.36 o
  -2   5  10      292.93      290.33      6.67 o
  -1   5  10      511.97      468.72     10.25 o
   0   5  10      104.33      130.76      5.33 o
   1   5  10       24.48       33.05      4.90 o
   2   5  10        5.06        4.54      4.75 o
   3   5  10      175.74      146.21      5.00 o
   4   5  10      248.11      230.78      5.72 o
   5   5  10       38.16       36.81      4.79 o
   6   5  10      549.16      513.83      9.43 o
   7   5  10       44.28       47.59      5.03 o
   8   5  10      186.65      186.77     10.47 o
   9   5  10        0.54        2.50      4.74 o
  10   5  10        0.65        9.20      6.05 o
  11   5  10        0.01        0.25      9.22 o
 -12   6  10        4.97        9.62      5.07 o
 -11   6  10      138.20      145.60      6.69 o
 -10   6  10        8.13        9.31      4.35 o
  -9   6  10        0.71        4.94      4.61 o
  -8   6  10       61.13       63.07      5.48 o
  -7   6  10       67.91       52.95      5.15 o
  -6   6  10      371.77      342.77      5.07 o
  -5   6  10       12.83       20.19      4.86 o
  -4   6  10      425.10      403.53      6.66 o
  -3   6  10     1178.64     1121.23     19.61 o
  -2   6  10        0.74        3.98      4.27 o
  -1   6  10      496.96      517.91      9.57 o
   0   6  10      487.71      493.37      5.47 o
   1   6  10      185.83      163.03      4.78 o
   2   6  10       26.07       37.78      4.60 o
   3   6  10       22.09       36.77      7.92 o
   4   6  10      237.23      246.65      5.90 o
   5   6  10        2.96       12.76      4.77 o
   6   6  10      327.36      294.66      4.92 o
   7   6  10       30.52       25.20      5.01 o
   8   6  10      222.31      233.71      5.46 o
   9   6  10        5.43        7.59      5.87 o
  10   6  10       61.93       65.42      5.53 o
 -12   7  10       56.58       64.81      9.22 o
 -11   7  10        3.39        1.39      4.91 o
 -10   7  10        5.01        0.17      4.82 o
  -9   7  10       27.50       29.37      5.09 o
  -8   7  10      112.37      102.70      5.09 o
  -7   7  10      625.37      598.83     12.77 o
  -6   7  10     1081.29      967.93      5.71 o
  -5   7  10       45.02       50.82      4.92 o
  -4   7  10        0.18       -3.89      4.34 o
  -3   7  10       18.34       21.05      4.75 o
  -2   7  10      651.19      625.21      6.34 o
  -1   7  10       29.22       23.10      5.80 o
   0   7  10      133.11      128.31      5.29 o
   1   7  10      119.80      117.89      8.42 o
   2   7  10      162.23      170.97      5.55 o
   3   7  10      392.25      356.48      7.09 o
   4   7  10       65.19       58.91      4.69 o
   5   7  10        3.91        7.19      5.15 o
   6   7  10      340.80      321.02      5.77 o
   7   7  10      183.17      190.94      5.80 o
   8   7  10      120.34      129.49      5.33 o
   9   7  10       27.06       25.71      5.38 o
  10   7  10        4.81       -1.89      6.32 o
 -11   8  10        0.13        4.20      4.67 o
 -10   8  10       12.06       15.00      4.84 o
  -9   8  10       42.59       46.74      5.13 o
  -8   8  10        2.50       -2.04      4.60 o
  -7   8  10      264.68      243.92      4.55 o
  -6   8  10        9.21       15.21      6.73 o
  -5   8  10      745.93      728.52     15.50 o
  -4   8  10      575.33      594.35      5.18 o
  -3   8  10      178.60      179.84      5.60 o
  -2   8  10       88.94       67.46      4.47 o
  -1   8  10      282.27      281.78     11.32 o
   0   8  10      205.66      217.37      6.45 o
   1   8  10       31.02       39.27      5.37 o
   2   8  10      372.68      356.25      8.10 o
   3   8  10      484.72      484.39      7.35 o
   4   8  10        0.05        0.08      6.13 o
   5   8  10       41.67       30.99      5.61 o
   6   8  10       25.32       23.47      5.41 o
   7   8  10      371.63      370.36     10.63 o
   8   8  10       86.84       94.43      5.38 o
   9   8  10       67.81       75.53      5.77 o
 -11   9  10       68.74       67.46      7.48 o
 -10   9  10        2.61        1.04      5.48 o
  -9   9  10      311.83      313.92      6.08 o
  -8   9  10       74.15       75.37      4.44 o
  -7   9  10       28.93       28.39      5.07 o
  -6   9  10      440.76      416.76      5.63 o
  -5   9  10       37.01       48.37      7.41 o
  -4   9  10       41.27       31.38      4.77 o
  -3   9  10      323.40      298.42      5.28 o
  -2   9  10      250.65      236.01      6.96 o
  -1   9  10      146.66      155.03      5.17 o
   0   9  10      297.66      338.50      5.82 o
   1   9  10        1.12       -6.13      6.13 o
   2   9  10      286.51      273.56      7.35 o
   3   9  10      460.39      437.16      6.94 o
   4   9  10        0.43       -3.19      6.27 o
   5   9  10      356.61      340.01      6.17 o
   6   9  10       52.62       63.46      8.48 o
   7   9  10      214.50      221.86     13.27 o
   8   9  10        3.00        4.99      5.03 o
   9   9  10       16.84       21.39      6.56 o
 -10  10  10       95.13       98.96      5.74 o
  -9  10  10       49.81       59.32      4.97 o
  -8  10  10        2.03        1.34      5.29 o
  -7  10  10       57.50       63.62      5.20 o
  -6  10  10        0.03        0.68      4.50 o
  -5  10  10      319.03      339.80      5.35 o
  -4  10  10      114.73      111.09      4.98 o
  -3  10  10       63.36       67.57      5.25 o
  -2  10  10       36.28       38.06      5.16 o
  -1  10  10       62.41       38.64      7.58 o
   0  10  10      385.34      354.49      8.48 o
   1  10  10      155.87      141.24      5.64 o
   2  10  10      570.13      597.05     20.57 o
   3  10  10        4.43        8.34     10.84 o
   4  10  10       68.50       80.33      5.73 o
   5  10  10        4.10        3.39      7.98 o
   6  10  10       35.27       35.66      8.20 o
   7  10  10      162.53      157.94      7.05 o
   8  10  10       63.83       69.58      7.35 o
  -9  11  10      340.73      333.30      4.89 o
  -8  11  10      103.09      108.04      5.46 o
  -7  11  10       91.84       95.17      4.90 o
  -6  11  10       96.32      105.71      4.52 o
  -5  11  10       58.91       57.63      4.66 o
  -4  11  10        1.98        3.76      4.90 o
  -3  11  10      267.90      263.48      5.55 o
  -2  11  10       78.08       87.26      5.53 o
  -1  11  10      253.96      249.15      8.02 o
   0  11  10      233.18      224.87      5.99 o
   1  11  10       15.69       14.21      5.46 o
   2  11  10        0.66       -4.44     10.59 o
   3  11  10       40.21       41.15      5.73 o
   4  11  10       16.82       19.81      6.50 o
   5  11  10       73.63       64.10      6.73 o
   6  11  10        5.99        1.01      6.87 o
   7  11  10      133.73      136.56      7.28 o
   8  11  10        9.40       17.45     12.71 o
  -8  12  10      177.02      183.61      5.58 o
  -7  12  10       27.96       28.22      5.38 o
  -6  12  10        3.32       10.20      5.25 o
  -5  12  10      108.52      116.82      5.27 o
  -4  12  10      271.43      259.83      7.34 o
  -3  12  10        4.52        5.56      6.12 o
  -2  12  10       61.81       60.03      9.60 o
  -1  12  10        0.55        4.11     15.33 o
   0  12  10        0.55        4.99      5.46 o
   1  12  10       78.61       87.37      5.73 o
   2  12  10      380.27      410.75     11.09 o
   3  12  10      134.80      153.06      8.20 o
   4  12  10      426.76      411.60     10.72 o
   5  12  10       10.65       10.29      6.92 o
   6  12  10       46.45       42.42      6.17 o
   7  12  10       66.92       63.47      6.35 o
  -7  13  10      130.30      141.89      5.79 o
  -6  13  10       34.23       30.91      6.11 o
  -5  13  10        1.12        4.97      5.35 o
  -4  13  10        6.57        5.70      6.13 o
  -3  13  10      196.11      212.89      6.03 o
  -2  13  10      226.87      220.20      7.05 o
  -1  13  10      286.30      321.83     11.97 o
   0  13  10       62.36       65.97     11.59 o
   1  13  10      109.11      124.91      8.97 o
   2  13  10      151.82      148.06     11.47 o
   3  13  10       20.46       31.01      5.90 o
   4  13  10       72.91       85.59      6.92 o
   5  13  10        7.38       19.82      8.64 o
   6  13  10       15.82       10.59      6.35 o
  -6  14  10       33.86       30.57      5.18 o
  -5  14  10       68.97       60.57      6.56 o
  -4  14  10      136.62      128.48      6.58 o
  -3  14  10        0.25        2.98      6.17 o
  -2  14  10      215.27      244.05     12.46 o
  -1  14  10        0.01        9.96      6.87 o
   0  14  10       60.66       69.38      8.37 o
   1  14  10       62.45       64.31      6.96 o
   2  14  10       55.27       60.23      6.08 o
   3  14  10       17.82       16.99      7.10 o
   4  14  10      145.63      171.48      9.08 o
  -4  15  10        3.99        2.52      6.12 o
  -3  15  10      172.74      153.36      7.52 o
  -2  15  10      111.10      115.53     13.59 o
  -1  15  10      123.69      133.15      7.28 o
   0  15  10        0.07       -0.05      6.96 o
   1  15  10      181.38      185.61      7.65 o
   2  15  10       75.12       71.29      7.47 o
 -13   0  11      235.04      241.31      9.47 o
 -11   0  11       40.04       40.74      6.73 o
  -9   0  11      240.49      249.26      5.82 o
  -7   0  11        3.98       -0.35      6.09 o
  -5   0  11      296.13      271.97      5.99 o
  -3   0  11      200.11      199.83      6.27 o
  -1   0  11      634.41      681.99      8.46 o
   1   0  11      277.97      253.97      6.58 o
   3   0  11     2216.47     2162.54     28.17 o
   5   0  11      165.04      178.50      7.84 o
   7   0  11       76.71       84.11      5.86 o
   9   0  11        1.05       -3.86      5.82 o
  11   0  11        2.86       10.97     12.71 o
 -13   1  11       79.70       86.08      7.47 o
 -12   1  11        2.51        0.65      4.91 o
 -11   1  11      182.82      190.83      7.27 o
 -10   1  11        0.41        1.04      5.58 o
  -9   1  11     1051.60     1084.60     17.85 o
  -8   1  11        1.26        7.78      4.32 o
  -7   1  11       70.61       76.87      4.50 o
  -6   1  11      138.90      116.63      6.30 o
  -5   1  11       66.30       61.54      5.33 o
  -4   1  11     1095.77     1016.10     13.35 o
  -3   1  11     1063.74     1001.35     10.40 o
  -2   1  11      352.91      348.90      5.10 o
  -1   1  11     2171.89     1961.46     17.67 o
   0   1  11      150.17      165.26      5.36 o
   1   1  11       92.14       98.04      4.37 o
   2   1  11      121.87       93.48      4.81 o
   3   1  11     1766.79     1780.55     11.23 o
   4   1  11       17.81       11.30      5.30 o
   5   1  11     2005.51     1962.93     16.77 o
   6   1  11      182.69      172.12      5.09 o
   7   1  11        4.48        6.93      5.42 o
   8   1  11       27.68       26.10      4.21 o
   9   1  11       17.36       15.78      6.69 o
  10   1  11       46.47       55.05      7.10 o
  11   1  11       55.39       57.55      9.08 o
 -12   2  11       74.92       76.45      5.02 o
 -11   2  11      133.25      137.45      4.53 o
 -10   2  11       35.92       36.10      5.07 o
  -9   2  11       77.39       76.21      4.58 o
  -8   2  11       28.14       30.90      6.01 o
  -7   2  11       19.96       13.10      4.88 o
  -6   2  11       62.00       54.74      3.80 o
  -5   2  11       14.68       15.11      4.24 o
  -4   2  11       45.66       64.85      6.76 o
  -3   2  11      146.68      155.46      4.91 o
  -2   2  11      150.22      133.44      4.41 o
  -1   2  11       10.90        8.70      4.57 o
   0   2  11      257.24      251.53      5.55 o
   1   2  11       17.37       14.04      4.75 o
   2   2  11       29.90       20.73      4.27 o
   3   2  11      663.15      580.99      7.99 o
   4   2  11      164.53      137.99      4.96 o
   5   2  11       89.20       99.03      4.27 o
   6   2  11       36.52       38.01      4.08 o
   7   2  11       43.30       38.73      4.21 o
   8   2  11        0.66        4.64      4.26 o
   9   2  11        7.31        6.23      4.11 o
  10   2  11        5.78        8.91      6.05 o
  11   2  11       19.99       37.43      9.08 o
 -12   3  11       81.79       89.02      6.63 o
 -11   3  11       37.43       33.49      4.44 o
 -10   3  11      130.20      140.49      4.77 o
  -9   3  11      363.84      373.51      5.07 o
  -8   3  11      167.18      172.86      5.48 o
  -7   3  11      871.43      813.36      5.54 o
  -6   3  11       89.15       67.06      5.29 o
  -5   3  11      408.80      347.48      8.85 o
  -4   3  11       27.52       21.21      4.32 o
  -3   3  11      529.83      474.31     12.45 o
  -2   3  11     3357.86     3393.83     54.04 o
  -1   3  11      346.19      351.44      5.24 o
   0   3  11      601.33      632.47     13.60 o
   1   3  11       47.25       50.51      5.24 o
   2   3  11     1629.48     1676.70      8.60 o
   3   3  11      380.92      340.82      5.35 o
   4   3  11      405.89      369.33      5.35 o
   5   3  11     1687.26     1633.06      6.84 o
   6   3  11      182.76      178.11      4.37 o
   7   3  11        6.15       13.25      5.45 o
   8   3  11       46.58       44.66      5.11 o
   9   3  11        3.75        7.91      5.86 o
  10   3  11       87.85       96.12      6.20 o
 -12   4  11       16.30       19.89      4.97 o
 -11   4  11       11.79       10.72      5.86 o
 -10   4  11      248.93      253.94      7.23 o
  -9   4  11       29.45       35.15      4.58 o
  -8   4  11        6.08       12.22      4.40 o
  -7   4  11      531.97      519.20      6.15 o
  -6   4  11      161.18      175.57      5.04 o
  -5   4  11      392.50      392.72      6.36 o
  -4   4  11       93.11       89.25      4.85 o
  -3   4  11       26.64       37.54      4.29 o
  -2   4  11      950.27      936.13     12.02 o
  -1   4  11        0.19        6.40      5.20 o
   0   4  11      256.84      265.33      6.66 o
   1   4  11       15.54       18.04      4.66 o
   2   4  11      113.59      115.73      4.85 o
   3   4  11      220.98      228.67      5.67 o
   4   4  11        6.16        4.94      3.98 o
   5   4  11      203.57      193.93      4.71 o
   6   4  11       81.58       81.97      4.25 o
   7   4  11      217.20      207.15      5.79 o
   8   4  11       61.38       64.65      5.18 o
   9   4  11       50.19       59.41      4.87 o
  10   4  11        6.67        2.42      7.15 o
 -12   5  11       72.40       79.09      4.84 o
 -11   5  11        4.94       12.25      4.89 o
 -10   5  11       21.14       24.00      5.20 o
  -9   5  11      101.73       95.31      4.73 o
  -8   5  11      129.81      129.19      3.99 o
  -7   5  11       17.56       18.60      4.34 o
  -6   5  11       67.87       67.92      4.68 o
  -5   5  11      119.95      108.37      4.88 o
  -4   5  11      151.48      156.14      5.02 o
  -3   5  11        0.02        5.98      4.22 o
  -2   5  11     1523.66     1480.62     11.09 o
  -1   5  11      201.43      167.47      5.45 o
   0   5  11      693.35      705.30      5.40 o
   1   5  11      143.28      125.86      4.75 o
   2   5  11      164.77      146.48      4.58 o
   3   5  11       25.06       26.16      4.79 o
   4   5  11      485.49      428.54      7.34 o
   5   5  11      404.41      373.04      4.91 o
   6   5  11       43.64       50.36      4.92 o
   7   5  11        1.09        5.46      5.03 o
   8   5  11       16.95        9.89      5.73 o
   9   5  11       67.06       67.82      4.57 o
  10   5  11       28.38       29.37      6.17 o
 -12   6  11       32.91       33.13      4.49 o
 -11   6  11       13.43       10.45      6.72 o
 -10   6  11       51.53       61.39      5.36 o
  -9   6  11       53.40       66.62      5.67 o
  -8   6  11       64.95       77.02      4.60 o
  -7   6  11      306.30      286.04      5.97 o
  -6   6  11       11.69       12.62      5.48 o
  -5   6  11       10.77       13.51      5.45 o
  -4   6  11      406.27      405.94      6.76 o
  -3   6  11       53.19       57.64      5.61 o
  -2   6  11       34.88       39.09      4.72 o
  -1   6  11       68.70       61.43      4.75 o
   0   6  11        0.80        2.65      4.77 o
   1   6  11      151.54      170.59      6.20 o
   2   6  11      311.98      283.77      5.56 o
   3   6  11       34.42       41.25      4.94 o
   4   6  11       13.28       15.71      4.98 o
   5   6  11       38.35       34.36      4.73 o
   6   6  11        0.86        5.15      4.90 o
   7   6  11      404.17      409.08     13.89 o
   8   6  11        1.72        2.18      5.22 o
   9   6  11      126.36      114.12      5.55 o
  10   6  11        9.88       10.77      5.12 o
 -11   7  11       15.96       13.30      5.02 o
 -10   7  11        0.11       -2.90      4.82 o
  -9   7  11        7.40       11.22      5.07 o
  -8   7  11       36.08       37.32      4.84 o
  -7   7  11       13.38       14.22      4.96 o
  -6   7  11      360.60      339.51      5.33 o
  -5   7  11       82.81       87.42      4.56 o
  -4   7  11        7.70       12.08      4.77 o
  -3   7  11      297.14      280.69      4.76 o
  -2   7  11      257.65      233.80      5.26 o
  -1   7  11       99.56      102.83      5.45 o
   0   7  11     1636.51     1533.63     26.16 o
   1   7  11       90.07       87.83      6.24 o
   2   7  11       33.95       30.18      5.42 o
   3   7  11      118.18       97.39      6.28 o
   4   7  11      211.46      190.61      5.53 o
   5   7  11       97.66       91.07      5.09 o
   6   7  11      316.86      307.19      5.24 o
   7   7  11        1.23       -0.98      5.16 o
   8   7  11        5.64        4.62      5.92 o
   9   7  11       49.77       53.41      5.15 o
 -11   8  11       37.82       40.15      5.76 o
 -10   8  11      144.88      157.09      5.51 o
  -9   8  11        0.08        2.41      4.74 o
  -8   8  11        2.87        0.24      5.64 o
  -7   8  11      259.82      253.83      5.69 o
  -6   8  11        0.96        0.70      5.07 o
  -5   8  11      351.70      314.25      5.31 o
  -4   8  11      137.15      139.89      5.55 o
  -3   8  11      147.40      154.75      5.57 o
  -2   8  11       51.88       49.50      4.85 o
  -1   8  11      143.89      137.89      6.03 o
   0   8  11      785.80      789.84      6.29 o
   1   8  11      263.34      302.78      6.58 o
   2   8  11      330.99      316.77      5.90 o
   3   8  11      143.61      155.28      9.60 o
   4   8  11      428.46      409.52      6.94 o
   5   8  11        3.64        4.49      4.90 o
   6   8  11      188.83      203.34      5.51 o
   7   8  11       42.58       42.66      5.12 o
   8   8  11        1.37        1.83      5.79 o
   9   8  11       34.50       40.86      6.36 o
 -10   9  11      114.86      103.60      5.12 o
  -9   9  11       34.38       29.04      5.98 o
  -8   9  11        0.15       -2.53      4.35 o
  -7   9  11       26.48       20.82      4.61 o
  -6   9  11      379.59      365.55      6.29 o
  -5   9  11       21.08       24.56      4.47 o
  -4   9  11      121.46      128.78      5.04 o
  -3   9  11       24.98       25.97      4.81 o
  -2   9  11        4.86        3.54      4.79 o
  -1   9  11      180.37      197.40     12.11 o
   0   9  11      101.50       93.75      6.27 o
   1   9  11        1.24        9.85     11.34 o
   2   9  11        0.02       12.12      6.27 o
   3   9  11      293.13      303.62     13.59 o
   4   9  11       36.29       34.18      7.76 o
   5   9  11        5.88       11.72      7.93 o
   6   9  11      121.57      145.77      8.28 o
   7   9  11      104.89      104.59      5.45 o
   8   9  11      179.74      157.78      6.99 o
 -10  10  11       10.64       11.21      5.70 o
  -9  10  11      122.62      105.45      6.20 o
  -8  10  11      368.76      374.07      5.72 o
  -7  10  11       79.30       75.05      4.82 o
  -6  10  11       26.26       31.05      5.16 o
  -5  10  11        6.12        3.40      4.50 o
  -4  10  11      416.48      429.22      6.09 o
  -3  10  11      171.23      164.93      5.18 o
  -2  10  11       63.40       58.51      5.28 o
  -1  10  11        3.77        4.65      6.27 o
   0  10  11       38.18       26.92      7.73 o
   1  10  11       14.79       24.01      6.27 o
   2  10  11       91.48       80.95     11.09 o
   3  10  11      118.78      127.05      8.02 o
   4  10  11      679.34      684.10     38.52 o
   5  10  11       69.54       85.07      6.11 o
   6  10  11       89.60       77.91      5.99 o
   7  10  11        3.07        3.08      6.92 o
   8  10  11        0.19       13.13     17.08 o
  -9  11  11      173.77      192.90      6.26 o
  -8  11  11       51.89       56.63      4.36 o
  -7  11  11        1.11        0.66      4.53 o
  -6  11  11       53.92       54.72      4.86 o
  -5  11  11        3.64        0.55      4.71 o
  -4  11  11       12.91       11.34      5.24 o
  -3  11  11      104.81      109.67      5.43 o
  -2  11  11        0.08        0.87      5.67 o
  -1  11  11      186.69      204.49      6.36 o
   0  11  11      460.66      486.15      6.35 o
   1  11  11      358.39      363.91      7.00 o
   2  11  11      651.90      678.30      8.85 o
   3  11  11       84.21       89.26      6.68 o
   4  11  11       30.48       33.46      8.28 o
   5  11  11        9.84       12.19      5.90 o
   6  11  11        0.08        1.12      8.46 o
   7  11  11        0.92       -1.50     11.97 o
  -8  12  11      460.71      460.98      9.13 o
  -7  12  11       23.81       20.55      4.66 o
  -6  12  11      194.10      207.10      6.26 o
  -5  12  11        0.62       -0.06      4.78 o
  -4  12  11       41.29       42.25      4.92 o
  -3  12  11        3.74        3.27      5.53 o
  -2  12  11      107.66      114.53      6.87 o
  -1  12  11      248.01      243.94      5.99 o
   0  12  11       59.42       71.78      5.73 o
   1  12  11       59.46       83.99     12.34 o
   2  12  11       12.55        9.54      6.73 o
   3  12  11        5.93       12.66      6.73 o
   4  12  11      130.52      127.89      7.10 o
   5  12  11        6.45       10.84      6.17 o
   6  12  11       82.06       78.91      6.35 o
  -7  13  11       48.57       48.35      5.79 o
  -6  13  11       26.49       32.48      5.53 o
  -5  13  11       53.45       55.63      5.51 o
  -4  13  11        1.08        5.18      5.45 o
  -3  13  11      194.62      192.48      7.17 o
  -2  13  11        7.56       13.95      5.90 o
  -1  13  11       91.38      100.71      8.48 o
   0  13  11      109.66      125.10      7.23 o
   1  13  11        3.28       -5.48      8.28 o
   2  13  11      159.46      184.25      7.05 o
   3  13  11      135.85      141.23      6.17 o
   4  13  11       14.97       15.58      8.64 o
   5  13  11       54.59       61.11      7.33 o
  -5  14  11        7.77        7.78      5.38 o
  -4  14  11       13.93       14.97      5.75 o
  -3  14  11      163.45      153.83      9.47 o
  -2  14  11       95.28       83.51      8.73 o
  -1  14  11       13.41       18.20      5.99 o
   0  14  11       56.71       56.73      7.10 o
   1  14  11        0.01        3.49     10.35 o
   2  14  11        0.29       -7.15      7.15 o
   3  14  11       68.21       73.79      7.47 o
  -2  15  11       20.86       24.31      6.35 o
  -1  15  11       29.43       24.55      8.99 o
   0  15  11       17.84       19.26      7.52 o
 -12   0  12      182.51      181.25      6.52 o
 -10   0  12      850.30      857.19      9.17 o
  -8   0  12      556.12      594.33     21.44 o
  -6   0  12      102.53      124.56      7.67 o
  -4   0  12     2032.41     1948.41     51.60 o
  -2   0  12     1898.69     1786.15     53.97 o
   0   0  12      436.58      439.89      8.11 o
   2   0  12       16.01       23.22      5.29 o
   4   0  12     2258.13     2294.33     42.25 o
   6   0  12       30.91       24.08      6.27 o
   8   0  12        2.55        1.87      6.50 o
  10   0  12       41.10       40.98      8.64 o
 -12   1  12        3.85       12.30      5.10 o
 -11   1  12       25.95       23.05      5.31 o
 -10   1  12        2.63        1.61      5.33 o
  -9   1  12       85.36       84.34      4.02 o
  -8   1  12        0.75        0.13      4.43 o
  -7   1  12       71.45       69.87      4.84 o
  -6   1  12       35.79       42.06      4.81 o
  -5   1  12      168.15      157.05      4.54 o
  -4   1  12     1551.87     1508.55     23.79 o
  -3   1  12        2.64        0.06      4.29 o
  -2   1  12       18.97       17.22      3.99 o
  -1   1  12      134.03      127.37      4.84 o
   0   1  12        9.26        8.10      3.91 o
   1   1  12        6.92       14.77      4.16 o
   2   1  12      939.47      860.63     12.09 o
   3   1  12        1.64       11.80      4.77 o
   4   1  12       57.28       48.08      4.83 o
   5   1  12       84.40       85.08      5.69 o
   6   1  12        0.29        0.46      4.40 o
   7   1  12       17.57       15.48      4.92 o
   8   1  12        5.45        2.94      4.31 o
   9   1  12        7.43        4.10      4.89 o
  10   1  12       20.96       17.15      5.53 o
 -12   2  12      235.93      221.85     11.59 o
 -11   2  12       15.47       18.67      5.57 o
 -10   2  12      460.92      466.62     14.86 o
  -9   2  12        3.79        6.78      4.13 o
  -8   2  12       65.48       71.85      3.86 o
  -7   2  12      169.28      163.83      5.00 o
  -6   2  12      112.21      111.60      5.00 o
  -5   2  12       27.63       31.85      4.37 o
  -4   2  12      412.34      393.11      5.47 o
  -3   2  12       66.53       53.34      4.37 o
  -2   2  12     3437.01     3270.40     27.63 o
  -1   2  12      146.91      163.62      4.32 o
   0   2  12      236.87      240.89      5.02 o
   1   2  12     1313.65     1304.97     15.58 o
   2   2  12       53.55       57.78      4.43 o
   3   2  12       75.62       79.94      4.81 o
   4   2  12     1202.28     1170.39     13.82 o
   5   2  12      518.30      473.14      9.32 o
   6   2  12       79.01       71.15      5.48 o
   7   2  12        8.44       10.57      4.53 o
   8   2  12        0.76        1.33      4.63 o
   9   2  12        4.37        6.48      4.82 o
  10   2  12      196.19      195.42      6.87 o
 -12   3  12       43.40       46.74      4.75 o
 -11   3  12      345.43      335.01     10.11 o
 -10   3  12        8.43        7.96      4.75 o
  -9   3  12      226.67      237.18      4.77 o
  -8   3  12        7.09        2.71      4.34 o
  -7   3  12      120.10      106.03      4.17 o
  -6   3  12      188.29      175.21      7.77 o
  -5   3  12      552.55      504.02      5.37 o
  -4   3  12        9.00       19.28      4.43 o
  -3   3  12      108.90      115.71      4.10 o
  -2   3  12       16.21       15.03      4.70 o
  -1   3  12       47.92       50.02      5.39 o
   0   3  12      388.94      393.54      5.69 o
   1   3  12       15.93       23.01      4.43 o
   2   3  12       41.00       40.58      4.34 o
   3   3  12      328.29      328.76      6.26 o
   4   3  12      163.57      146.49      4.58 o
   5   3  12      703.60      695.02      5.12 o
   6   3  12       46.07       45.95      4.45 o
   7   3  12        2.58       -0.18      4.55 o
   8   3  12      378.57      373.78     10.95 o
   9   3  12       34.32       31.63      5.35 o
  10   3  12        0.32       -2.57      4.76 o
 -12   4  12        3.58        2.90      4.76 o
 -11   4  12      162.97      171.38      4.42 o
 -10   4  12       80.64       87.63      5.29 o
  -9   4  12        2.88        1.54      5.85 o
  -8   4  12      219.28      232.86      5.64 o
  -7   4  12       47.41       41.12      4.45 o
  -6   4  12       43.66       56.33      4.79 o
  -5   4  12       15.16       12.02      4.01 o
  -4   4  12      195.63      194.08      4.58 o
  -3   4  12      984.27      940.28     13.35 o
  -2   4  12      903.77      828.35     10.09 o
  -1   4  12      601.23      620.14      6.74 o
   0   4  12      243.03      216.13      4.76 o
   1   4  12      308.05      299.04      9.66 o
   2   4  12       45.75       41.75      5.30 o
   3   4  12      549.84      516.22      5.56 o
   4   4  12      292.09      272.69      5.16 o
   5   4  12      909.98      850.45      6.43 o
   6   4  12      201.70      176.06     11.59 o
   7   4  12        5.12        4.67      5.61 o
   8   4  12       16.34       19.78      5.20 o
   9   4  12       14.82       11.39      4.92 o
  10   4  12      144.67      133.33      5.90 o
 -11   5  12      160.02      156.98      6.30 o
 -10   5  12       40.33       41.54      4.39 o
  -9   5  12      352.80      373.16      5.42 o
  -8   5  12       81.17       87.06      5.01 o
  -7   5  12      148.67      162.89      4.96 o
  -6   5  12      280.25      253.92      5.79 o
  -5   5  12       20.73       14.20      4.79 o
  -4   5  12       16.47       20.01      4.47 o
  -3   5  12       37.61       36.85      4.43 o
  -2   5  12       10.88       14.69      4.72 o
  -1   5  12      154.23      157.50      5.04 o
   0   5  12        2.28        0.98      4.77 o
   1   5  12       92.71       87.87      5.55 o
   2   5  12      118.44      109.74      5.00 o
   3   5  12       21.04       24.25      5.36 o
   4   5  12        3.02        3.77      5.36 o
   5   5  12      512.92      492.17      5.17 o
   6   5  12      155.42      160.26      5.28 o
   7   5  12       63.22       73.07      5.20 o
   8   5  12      367.19      363.25     10.45 o
   9   5  12       38.94       39.81      5.48 o
 -11   6  12       56.46       53.15      5.21 o
 -10   6  12       29.65       30.33      4.89 o
  -9   6  12       76.69       74.20      5.26 o
  -8   6  12       47.70       51.59      4.60 o
  -7   6  12        7.64        6.42      4.47 o
  -6   6  12        9.09       17.67      5.45 o
  -5   6  12       73.76       78.28      5.90 o
  -4   6  12        0.07        3.04      4.04 o
  -3   6  12       29.87       36.59      4.41 o
  -2   6  12       15.13       16.83      4.75 o
  -1   6  12      208.57      185.57      7.52 o
   0   6  12       65.11       64.68      5.06 o
   1   6  12      317.89      290.96      7.17 o
   2   6  12        8.94        9.93      4.92 o
   3   6  12      671.52      584.74      6.84 o
   4   6  12       18.57       16.42      5.07 o
   5   6  12       37.67       37.14      4.98 o
   6   6  12        1.84        3.99      5.61 o
   7   6  12       97.45       99.03      6.46 o
   8   6  12       91.47       86.64      4.92 o
   9   6  12       28.02       26.07      5.64 o
 -11   7  12       26.14       28.81      5.65 o
 -10   7  12       19.12       17.28      4.89 o
  -9   7  12        2.91        1.64      4.73 o
  -8   7  12       12.60        2.62      3.99 o
  -7   7  12       16.80       20.04      5.61 o
  -6   7  12      350.53      331.48      5.13 o
  -5   7  12       31.44       33.44      4.18 o
  -4   7  12       16.79       13.45      4.43 o
  -3   7  12        0.16       -0.58      5.33 o
  -2   7  12       63.29       58.42      5.36 o
  -1   7  12      455.64      442.35      5.16 o
   0   7  12      532.99      494.49     11.73 o
   1   7  12       48.81       42.35      6.06 o
   2   7  12      242.78      217.30      5.61 o
   3   7  12      170.13      149.96      6.14 o
   4   7  12       28.78       36.50      4.61 o
   5   7  12       44.79       42.98      5.07 o
   6   7  12      112.39      102.34      5.85 o
   7   7  12       88.47       86.16      4.89 o
   8   7  12       39.90       30.63      6.17 o
   9   7  12       17.79       14.85      5.18 o
 -10   8  12       70.30       65.65      4.66 o
  -9   8  12       66.50       68.73      5.87 o
  -8   8  12        5.76        1.57      5.16 o
  -7   8  12        0.78        4.09      5.64 o
  -6   8  12      156.06      160.48      4.44 o
  -5   8  12       42.20       42.84      4.53 o
  -4   8  12        0.46        1.47      4.81 o
  -3   8  12      145.48      147.84      4.63 o
  -2   8  12       56.26       65.83      5.06 o
  -1   8  12       80.93       88.77      4.75 o
   0   8  12       69.80       59.64      6.26 o
   1   8  12       10.12       17.83     10.59 o
   2   8  12      181.03      159.98      7.84 o
   3   8  12      554.15      519.92      7.00 o
   4   8  12       40.89       43.07      6.32 o
   5   8  12        5.27        5.27      6.64 o
   6   8  12        1.88        2.19      5.53 o
   7   8  12       63.62       65.42      5.90 o
   8   8  12      195.59      191.86      7.07 o
 -10   9  12        1.43        2.20      4.72 o
  -9   9  12      127.66      128.76      5.08 o
  -8   9  12       14.64       14.36      5.25 o
  -7   9  12       17.94       14.45      5.16 o
  -6   9  12      166.50      159.09      4.59 o
  -5   9  12      118.26      106.68      5.16 o
  -4   9  12       37.99       40.72      5.48 o
  -3   9  12       20.46       25.07      4.48 o
  -2   9  12      141.14      143.19      5.22 o
  -1   9  12      211.98      192.36      5.23 o
   0   9  12       60.25       57.26      6.45 o
   1   9  12       81.09       65.89      6.32 o
   2   9  12      248.65      263.94      6.76 o
   3   9  12       71.79       78.01      6.58 o
   4   9  12       10.84       19.09      5.55 o
   5   9  12      311.55      324.87      7.05 o
   6   9  12      182.39      179.91     10.97 o
   7   9  12       16.49       26.14      6.16 o
   8   9  12       86.20       90.97      6.26 o
  -9  10  12       81.91       89.86      4.84 o
  -8  10  12       22.16       22.28      5.40 o
  -7  10  12       83.56       77.68      5.95 o
  -6  10  12        1.72        2.90      5.09 o
  -5  10  12      159.97      160.68      5.25 o
  -4  10  12      152.70      154.11      6.04 o
  -3  10  12       26.79       25.39      5.41 o
  -2  10  12       24.50       19.27      6.19 o
  -1  10  12      190.81      186.51      6.63 o
   0  10  12       50.15       60.83     10.97 o
   1  10  12      662.74      676.80      8.35 o
   2  10  12       62.17       85.67      6.63 o
   3  10  12      214.63      241.94      6.87 o
   4  10  12      203.90      220.14     11.84 o
   5  10  12       34.24       38.72      6.73 o
   6  10  12        4.31       12.40      6.92 o
   7  10  12      187.08      185.13      7.33 o
  -8  11  12        1.57       -0.26      5.04 o
  -7  11  12      236.55      220.06      8.01 o
  -6  11  12        3.77        9.70      5.25 o
  -5  11  12       89.75      104.44      5.27 o
  -4  11  12       15.26       18.73      5.09 o
  -3  11  12      114.67      112.67      4.93 o
  -2  11  12      108.00      122.98      6.14 o
  -1  11  12      264.74      265.58     19.20 o
   0  11  12      102.89      109.55      5.82 o
   1  11  12      320.46      322.19      8.37 o
   2  11  12       98.24       94.58      8.28 o
   3  11  12      566.71      599.48     22.81 o
   4  11  12       26.37       25.86      6.87 o
   5  11  12       16.15       31.58     11.47 o
   6  11  12        2.54       -1.79      7.10 o
  -7  12  12       19.74       22.79      5.55 o
  -6  12  12       24.28       22.46      4.99 o
  -5  12  12      168.82      170.97      5.13 o
  -4  12  12      274.90      282.23      6.58 o
  -3  12  12        0.00       -4.60      6.49 o
  -2  12  12      100.80      107.74      6.73 o
  -1  12  12       78.36       84.51      8.23 o
   0  12  12      145.83      165.69      7.35 o
   1  12  12      304.75      294.93     14.08 o
   2  12  12       46.04       41.71     10.59 o
   3  12  12       78.77       67.77      6.92 o
   4  12  12       22.98       29.10     10.84 o
   5  12  12       26.47       22.19      6.17 o
  -6  13  12       50.31       46.59      6.67 o
  -5  13  12       12.89       12.25      6.73 o
  -4  13  12        3.05        3.68      6.34 o
  -3  13  12        0.49        4.99     11.97 o
  -2  13  12        1.57       -1.99      8.46 o
  -1  13  12       26.30       33.16     11.97 o
   0  13  12       25.81       17.45      5.99 o
   1  13  12        5.18       13.96      6.23 o
   2  13  12       16.82       20.11      6.92 o
   3  13  12      204.95      218.96      7.47 o
   4  13  12       54.56       71.08      6.35 o
  -4  14  12      125.25      120.52      5.91 o
  -3  14  12       11.88       12.71      6.35 o
  -2  14  12      252.18      260.76     12.71 o
  -1  14  12       41.55       44.04      8.97 o
   0  14  12       52.15       60.58      7.33 o
   1  14  12       54.40       60.14      7.28 o
   2  14  12       10.12       15.92      7.33 o
 -11   0  13        7.13        4.97      6.92 o
  -9   0  13      393.68      378.68     12.09 o
  -7   0  13      102.65       97.06      7.60 o
  -5   0  13      131.59      135.03      5.64 o
  -3   0  13      118.77      102.24      7.98 o
  -1   0  13      342.72      321.62      6.76 o
   1   0  13      129.88      115.02      6.27 o
   3   0  13       45.68       59.06      9.60 o
   5   0  13        6.81        0.16      6.13 o
   7   0  13        2.56        2.36      6.36 o
   9   0  13       59.75       73.57      7.10 o
 -12   1  13        7.70       12.74      4.78 o
 -11   1  13      263.73      249.98      8.49 o
 -10   1  13       52.50       58.43      4.86 o
  -9   1  13     2543.65     2586.82     41.13 o
  -8   1  13      344.62      336.43      9.61 o
  -7   1  13      296.96      312.15      6.98 o
  -6   1  13        0.19        7.36      4.75 o
  -5   1  13      163.58      135.26      4.17 o
  -4   1  13       18.39       21.64      4.40 o
  -3   1  13     1206.84     1213.42     18.45 o
  -2   1  13        0.10        1.43      4.30 o
  -1   1  13     2649.28     2574.64     33.79 o
   0   1  13        5.39        4.02      4.17 o
   1   1  13      490.23      430.84      4.99 o
   2   1  13      112.59      104.63      4.45 o
   3   1  13      136.56      145.17      5.11 o
   4   1  13        7.46        1.44      5.33 o
   5   1  13      586.77      568.16      7.84 o
   6   1  13        3.49        5.44      4.85 o
   7   1  13      108.45      113.14      5.79 o
   8   1  13        0.37        1.94      5.18 o
   9   1  13        2.44        2.58      5.35 o
  10   1  13        4.61        2.90      7.33 o
 -12   2  13        2.75        8.06      4.75 o
 -11   2  13       20.32       17.89      5.04 o
 -10   2  13      121.78      129.38      4.86 o
  -9   2  13       52.64       56.93      5.05 o
  -8   2  13        7.93        4.68      4.43 o
  -7   2  13       31.87       27.92      4.88 o
  -6   2  13        9.67        8.36      3.77 o
  -5   2  13      142.25      146.74      4.56 o
  -4   2  13      471.47      468.90      6.48 o
  -3   2  13      283.89      308.49      7.38 o
  -2   2  13      950.29      951.55     10.58 o
  -1   2  13      376.16      347.37      5.79 o
   0   2  13      300.50      286.64      4.48 o
   1   2  13       85.52       84.75      4.42 o
   2   2  13       55.00       46.04      4.45 o
   3   2  13       35.14       32.21      4.81 o
   4   2  13      503.98      468.07     10.65 o
   5   2  13       38.23       31.92      4.92 o
   6   2  13       71.08       78.24      5.61 o
   7   2  13      262.21      256.82      4.99 o
   8   2  13        0.15       -5.52      5.92 o
   9   2  13        0.51        1.92      4.59 o
 -12   3  13       21.26       20.94      8.97 o
 -11   3  13      211.72      201.58      5.55 o
 -10   3  13       69.63       70.62      5.58 o
  -9   3  13      149.32      161.34      5.41 o
  -8   3  13       80.74       86.53      4.10 o
  -7   3  13      341.34      348.18     10.07 o
  -6   3  13      334.55      324.99      5.19 o
  -5   3  13      120.51      104.16      6.40 o
  -4   3  13      695.10      665.75     10.46 o
  -3   3  13     1957.73     1898.10     23.71 o
  -2   3  13      645.08      602.72      5.27 o
  -1   3  13     1295.19     1231.00      7.74 o
   0   3  13       18.42       15.54      5.39 o
   1   3  13       96.75       89.82      5.41 o
   2   3  13       59.37       52.24      4.88 o
   3   3  13      275.26      281.14      7.30 o
   4   3  13      294.02      288.81      5.18 o
   5   3  13      575.55      515.84      5.11 o
   6   3  13       11.79        9.85      5.76 o
   7   3  13       30.77       30.75      4.39 o
   8   3  13        0.21        5.58      4.44 o
   9   3  13        9.14        9.46      4.58 o
 -11   4  13       18.10       29.44      5.00 o
 -10   4  13      201.90      214.91      5.55 o
  -9   4  13       84.37       82.00      4.39 o
  -8   4  13      169.92      155.37      5.13 o
  -7   4  13        0.33        4.34      4.04 o
  -6   4  13        0.17        0.36      4.34 o
  -5   4  13      249.26      242.03      5.44 o
  -4   4  13        3.66        4.31      4.38 o
  -3   4  13        9.11       15.55      4.87 o
  -2   4  13      200.76      198.38      5.03 o
  -1   4  13       44.62       54.18      5.45 o
   0   4  13      189.34      194.44      5.13 o
   1   4  13      267.21      266.82      4.76 o
   2   4  13      179.02      183.03      4.66 o
   3   4  13       51.59       62.35      4.38 o
   4   4  13     1781.28     1638.73     19.96 o
   5   4  13       10.13        8.95      4.64 o
   6   4  13       76.30       82.39      5.05 o
   7   4  13      511.90      496.06      5.76 o
   8   4  13        6.80        4.23      5.35 o
   9   4  13      159.39      144.67      6.15 o
 -11   5  13       47.49       58.77      5.12 o
 -10   5  13      168.97      178.46      6.49 o
  -9   5  13       11.26       13.65      4.73 o
  -8   5  13       72.03       76.21      4.31 o
  -7   5  13      447.58      457.91     19.36 o
  -6   5  13      243.49      234.44      5.94 o
  -5   5  13        0.87        4.89      3.77 o
  -4   5  13      352.16      345.35      9.04 o
  -3   5  13      800.54      733.99      6.25 o
  -2   5  13        4.38        7.15      4.32 o
  -1   5  13       15.52       10.80      4.38 o
   0   5  13        0.01        1.09      4.35 o
   1   5  13        6.18       12.87      4.81 o
   2   5  13      290.10      249.23      4.86 o
   3   5  13       31.19       27.23      4.42 o
   4   5  13      406.93      363.80      4.99 o
   5   5  13        9.09        7.90      4.90 o
   6   5  13       16.18       17.06      4.66 o
   7   5  13       44.90       51.99      4.82 o
   8   5  13       32.28       22.60      4.96 o
   9   5  13        1.53        3.84      5.66 o
 -11   6  13       70.93       74.74      5.79 o
 -10   6  13        0.22        5.61      4.27 o
  -9   6  13       36.84       38.18      7.16 o
  -8   6  13       26.76       27.05      7.09 o
  -7   6  13      124.26      127.70      5.79 o
  -6   6  13      150.79      158.96      4.74 o
  -5   6  13       49.09       48.16      4.47 o
  -4   6  13       94.22       93.01      4.28 o
  -3   6  13      385.12      353.29      6.76 o
  -2   6  13        4.20        5.62      4.32 o
  -1   6  13      370.15      373.92     11.59 o
   0   6  13      457.02      433.69      7.48 o
   1   6  13      217.64      221.08      6.76 o
   2   6  13       73.59       71.78      4.55 o
   3   6  13       65.28       73.55      6.06 o
   4   6  13       75.10       84.72      5.18 o
   5   6  13        6.18        7.42      5.61 o
   6   6  13       64.39       71.27      5.36 o
   7   6  13       81.57       92.70      4.92 o
   8   6  13        9.90       13.50      5.42 o
   9   6  13      283.24      295.38     14.96 o
 -10   7  13       27.07       31.65      4.69 o
  -9   7  13        0.61        3.85      5.27 o
  -8   7  13       60.01       58.03      4.44 o
  -7   7  13       23.11       28.94      5.07 o
  -6   7  13        2.83        4.80      5.03 o
  -5   7  13       56.82       58.24      4.22 o
  -4   7  13      127.40      131.08      6.82 o
  -3   7  13      131.09      130.29      4.51 o
  -2   7  13      314.83      307.16      7.92 o
  -1   7  13      265.22      263.09     10.04 o
   0   7  13       10.41        5.63      6.19 o
   1   7  13      232.59      233.60      6.45 o
   2   7  13      326.61      309.61      7.73 o
   3   7  13       50.71       52.26      5.31 o
   4   7  13        4.03        2.42      6.01 o
   5   7  13        2.25        6.40      4.76 o
   6   7  13        0.89        2.26      5.06 o
   7   7  13       23.37       23.30      5.57 o
   8   7  13       63.38       69.23      5.18 o
 -10   8  13        9.89       12.32      5.13 o
  -9   8  13        2.58        4.44      5.35 o
  -8   8  13       48.77       57.18      5.89 o
  -7   8  13       45.35       49.21      4.42 o
  -6   8  13      141.91      143.46      5.24 o
  -5   8  13      174.90      189.62      6.83 o
  -4   8  13      195.80      200.84      5.18 o
  -3   8  13      178.33      183.46      5.11 o
  -2   8  13      172.08      158.10      4.63 o
  -1   8  13      746.35      696.26     14.97 o
   0   8  13      287.32      298.40      5.31 o
   1   8  13      663.23      655.51     14.22 o
   2   8  13       12.74       16.83      6.32 o
   3   8  13      116.23      117.77      6.63 o
   4   8  13       15.63       17.57      5.46 o
   5   8  13       26.61       24.41      5.08 o
   6   8  13        5.33        2.21      5.13 o
   7   8  13       91.20       91.95      5.98 o
   8   8  13       14.84       13.16      5.27 o
  -9   9  13       10.70       12.63      4.42 o
  -8   9  13        6.07        6.16      4.89 o
  -7   9  13        0.33        9.93      4.78 o
  -6   9  13      148.08      143.69      5.33 o
  -5   9  13       23.87       25.59      4.82 o
  -4   9  13       11.21       10.26      4.92 o
  -3   9  13       34.27       35.42      4.98 o
  -2   9  13        6.28        8.47      4.61 o
  -1   9  13       41.60       46.34      4.90 o
   0   9  13      614.65      593.35      6.52 o
   1   9  13       39.12       42.87      6.45 o
   2   9  13      129.53      143.77     12.59 o
   3   9  13       24.75       33.07      6.45 o
   4   9  13        9.02       15.06      6.55 o
   5   9  13      241.96      246.82      7.23 o
   6   9  13        0.01        0.52      6.92 o
   7   9  13        2.92       -0.79      6.58 o
  -8  10  13      235.32      244.37      5.70 o
  -7  10  13       32.16       26.25      4.58 o
  -6  10  13      106.52      120.80      4.92 o
  -5  10  13        5.49        7.58      5.79 o
  -4  10  13      232.85      252.08      7.93 o
  -3  10  13       27.98       25.91      5.69 o
  -2  10  13      243.38      242.84      5.80 o
  -1  10  13      158.80      162.93     10.22 o
   0  10  13       26.19       41.13     11.22 o
   1  10  13      239.87      246.22     11.84 o
   2  10  13      190.86      198.59      5.99 o
   3  10  13       36.66       41.75     13.59 o
   4  10  13      250.27      267.43      7.10 o
   5  10  13        4.79        2.99      5.99 o
   6  10  13      110.26      123.47      8.81 o
  -8  11  13        8.84        5.78      5.76 o
  -7  11  13       13.63        8.60      6.17 o
  -6  11  13      163.92      164.80      6.76 o
  -5  11  13      178.65      181.39      5.53 o
  -4  11  13        8.11        6.36      5.22 o
  -3  11  13      213.81      219.05     11.42 o
  -2  11  13        0.43       12.20     13.09 o
  -1  11  13      520.63      597.22      7.54 o
   0  11  13      323.15      337.29      7.23 o
   1  11  13       27.68       37.14      5.82 o
   2  11  13      200.71      202.15      8.48 o
   3  11  13        9.12        9.54      6.87 o
   4  11  13        2.18       11.98      6.92 o
   5  11  13       51.74       52.81      7.23 o
  -6  12  13       56.80       59.21      5.17 o
  -5  12  13       17.26       21.98      4.99 o
  -4  12  13       28.92       26.54      5.80 o
  -3  12  13        7.92        7.65      5.83 o
  -2  12  13       69.27       74.27      6.92 o
  -1  12  13        8.72       13.21     11.72 o
   0  12  13        1.88        1.73      7.60 o
   1  12  13       34.62       39.39      6.92 o
   2  12  13      157.68      158.67      6.17 o
   3  12  13      117.72      125.66      7.28 o
   4  12  13      170.44      174.94      8.99 o
  -5  13  13       53.94       58.67      5.89 o
  -4  13  13        7.68        0.70      5.97 o
  -3  13  13      321.20      319.12      7.65 o
  -2  13  13       54.74       46.62      8.23 o
  -1  13  13      390.17      386.57      7.73 o
   0  13  13        2.22       -0.87      6.11 o
   1  13  13       55.37       69.93      6.17 o
   2  13  13       67.64       69.98      8.81 o
   3  13  13       13.16       18.76      7.33 o
  -1  14  13        0.57       -6.48      9.22 o
   0  14  13      102.70      120.16      9.47 o
 -10   0  14      698.51      759.68     31.91 o
  -8   0  14     1977.45     1926.55     56.59 o
  -6   0  14     1983.24     2039.26     66.81 o
  -4   0  14      860.03      815.71      7.49 o
  -2   0  14      130.20      117.03      7.67 o
   0   0  14      759.39      662.61      8.64 o
   2   0  14      628.38      612.56      8.55 o
   4   0  14      814.74      810.37     25.80 o
   6   0  14      659.20      678.30      8.99 o
   8   0  14       10.15       19.31      6.92 o
 -11   1  14       12.15        6.93      4.97 o
 -10   1  14       69.36       72.10      4.94 o
  -9   1  14       36.70       30.69      4.39 o
  -8   1  14      345.95      367.59     10.19 o
  -7   1  14       34.33       29.38      4.43 o
  -6   1  14      473.78      456.69      5.90 o
  -5   1  14        2.71        4.14      5.26 o
  -4   1  14       87.08       75.56      5.47 o
  -3   1  14      357.54      336.95      4.84 o
  -2   1  14      535.67      530.62      8.13 o
  -1   1  14      592.82      585.52     14.10 o
   0   1  14        5.56       10.03      5.33 o
   1   1  14      152.68      145.49      5.44 o
   2   1  14      151.10      131.42      4.96 o
   3   1  14       14.29        8.87      5.36 o
   4   1  14       69.56       77.94      4.45 o
   5   1  14       28.73       31.46      5.45 o
   6   1  14      120.14      123.58      5.18 o
   7   1  14       17.94       16.79      4.74 o
   8   1  14        3.17       -0.40      5.33 o
   9   1  14        2.95        1.16      5.17 o
 -11   2  14        0.03       -0.08      4.33 o
 -10   2  14      474.45      488.28      5.02 o
  -9   2  14       93.24       92.63      5.22 o
  -8   2  14      616.85      634.06      5.68 o
  -7   2  14      167.69      166.23      5.11 o
  -6   2  14       88.72       82.47      4.51 o
  -5   2  14      648.99      625.36     11.11 o
  -4   2  14      168.49      167.31      5.55 o
  -3   2  14       35.58       27.56      4.12 o
  -2   2  14      562.72      556.70      5.53 o
  -1   2  14      123.28      128.37      4.65 o
   0   2  14      695.92      682.48      7.56 o
   1   2  14       28.74       38.07      4.36 o
   2   2  14      664.36      626.14     10.52 o
   3   2  14       12.25        4.41      4.77 o
   4   2  14      626.48      569.29      6.62 o
   5   2  14       52.43       54.44      4.26 o
   6   2  14      525.42      533.25      5.24 o
   7   2  14        0.32       -3.93      5.22 o
   8   2  14       16.15       17.51      5.38 o
   9   2  14       38.33       43.38      5.17 o
 -11   3  14      127.12      119.60      5.66 o
 -10   3  14       89.51       80.32      9.82 o
  -9   3  14      182.99      208.79      4.94 o
  -8   3  14       96.21      104.75      5.74 o
  -7   3  14       62.34       67.92      4.98 o
  -6   3  14      269.43      291.47      4.77 o
  -5   3  14       26.85       30.76      4.08 o
  -4   3  14       14.14       17.71      4.79 o
  -3   3  14      119.92      124.87      4.98 o
  -2   3  14     1056.45     1054.30      6.13 o
  -1   3  14      109.32       89.58      4.58 o
   0   3  14       83.58       87.33      4.92 o
   1   3  14      130.73      116.13      5.50 o
   2   3  14       11.09       12.54      4.45 o
   3   3  14       39.41       46.82      4.40 o
   4   3  14       70.47       75.46      5.48 o
   5   3  14      452.56      442.10      5.50 o
   6   3  14       70.07       71.41      4.74 o
   7   3  14       14.04       22.74      5.20 o
   8   3  14       83.31       82.44      5.08 o
   9   3  14        3.60        5.42      5.20 o
 -11   4  14        4.01        3.44      5.04 o
 -10   4  14        4.15       11.55      8.87 o
  -9   4  14      356.18      355.86      6.15 o
  -8   4  14      286.82      311.48      5.79 o
  -7   4  14      286.23      296.38      4.92 o
  -6   4  14      308.91      302.33      6.37 o
  -5   4  14      790.24      747.22     12.10 o
  -4   4  14       11.15       18.98      4.51 o
  -3   4  14      990.52      943.22      5.91 o
  -2   4  14     1607.89     1560.22     26.63 o
  -1   4  14        6.73        6.03      4.34 o
   0   4  14      253.16      222.59      7.15 o
   1   4  14       37.44       36.85      4.43 o
   2   4  14       10.79       16.32      4.37 o
   3   4  14       32.54       43.22      4.85 o
   4   4  14      130.21      128.31      5.09 o
   5   4  14       12.31       10.26      4.48 o
   6   4  14       71.28       70.95      4.74 o
   7   4  14       50.44       49.56      5.98 o
   8   4  14       98.50       97.26      7.27 o
 -11   5  14       56.30       50.02      6.43 o
 -10   5  14      128.43      133.25      6.17 o
  -9   5  14       75.89       75.76      4.87 o
  -8   5  14      168.26      178.25      6.62 o
  -7   5  14        1.57        1.34      4.26 o
  -6   5  14      197.51      182.37      5.13 o
  -5   5  14       54.40       60.34      4.50 o
  -4   5  14      326.83      326.90     13.53 o
  -3   5  14      199.22      178.61      4.76 o
  -2   5  14      151.13      139.08      5.51 o
  -1   5  14       91.02      103.28      4.45 o
   0   5  14       35.71       36.22      4.85 o
   1   5  14      107.98       93.99      6.38 o
   2   5  14       86.21       98.51      4.94 o
   3   5  14      177.87      198.90      7.77 o
   4   5  14       20.92       24.38      4.67 o
   5   5  14        0.94        1.31      5.64 o
   6   5  14       65.59       70.51      5.22 o
   7   5  14       12.42       11.71      4.89 o
   8   5  14       63.44       65.24      5.66 o
 -10   6  14       28.91       33.37      4.71 o
  -9   6  14      159.19      166.89      5.02 o
  -8   6  14       69.03       71.69      4.87 o
  -7   6  14       54.41       56.06      4.71 o
  -6   6  14      164.77      164.79      5.18 o
  -5   6  14      221.46      229.27      8.76 o
  -4   6  14       40.69       47.78      5.48 o
  -3   6  14      673.64      617.57     13.46 o
  -2   6  14      135.31      143.34      4.98 o
  -1   6  14      256.52      227.26      5.97 o
   0   6  14      462.92      439.70      8.60 o
   1   6  14        0.14        5.82      6.24 o
   2   6  14       84.28       82.06      4.61 o
   3   6  14       78.22       77.32      4.76 o
   4   6  14       12.60       11.83      4.63 o
   5   6  14        0.99       -1.15      5.24 o
   6   6  14       16.42       19.72      5.22 o
   7   6  14        7.68        7.40      6.04 o
   8   6  14       11.39       11.44      5.18 o
 -10   7  14      140.78      154.69      5.87 o
  -9   7  14      111.31      120.48      6.57 o
  -8   7  14        0.01       -3.96      4.45 o
  -7   7  14       11.18       16.84      5.33 o
  -6   7  14      388.58      396.89      4.78 o
  -5   7  14      118.97      118.33      5.16 o
  -4   7  14      436.54      448.05      6.37 o
  -3   7  14        9.75       18.49      5.48 o
  -2   7  14       57.82       54.19      4.61 o
  -1   7  14        0.73        0.72      4.35 o
   0   7  14        9.11        9.44      4.92 o
   1   7  14      106.63      127.37      9.22 o
   2   7  14      457.90      457.44      5.46 o
   3   7  14       19.75       20.25      5.40 o
   4   7  14       18.06       17.07      6.23 o
   5   7  14       99.43       90.45      6.21 o
   6   7  14       55.90       53.08      5.40 o
   7   7  14       89.44       89.87      5.57 o
  -9   8  14       25.53       28.27      5.12 o
  -8   8  14       33.63       29.63      5.40 o
  -7   8  14       79.99       92.83      5.27 o
  -6   8  14       29.68       31.97      5.83 o
  -5   8  14       15.20       15.93      5.05 o
  -4   8  14        8.30        7.17      4.96 o
  -3   8  14       13.57       13.99      5.18 o
  -2   8  14       57.18       61.22      5.22 o
  -1   8  14      431.60      414.40      8.30 o
   0   8  14      378.30      365.53      5.90 o
   1   8  14      293.37      273.02      5.41 o
   2   8  14       52.78       65.41      5.92 o
   3   8  14      131.40      135.48      6.68 o
   4   8  14       34.78       34.55      6.11 o
   5   8  14       25.42       22.65      5.96 o
   6   8  14       69.40       73.83      6.78 o
   7   8  14       26.00       36.15      6.09 o
  -9   9  14      176.19      165.48      5.42 o
  -8   9  14       50.74       62.60      5.05 o
  -7   9  14        1.97        8.38      4.84 o
  -6   9  14       66.64       68.27      4.89 o
  -5   9  14       69.08       71.43      5.22 o
  -4   9  14      125.63      129.62      5.27 o
  -3   9  14      249.61      250.57      5.39 o
  -2   9  14        1.04        0.71      4.74 o
  -1   9  14      353.77      364.18      6.53 o
   0   9  14       53.10       45.37      9.72 o
   1   9  14        4.73       10.10      5.64 o
   2   9  14      232.85      233.36      5.99 o
   3   9  14        2.64        2.76      6.55 o
   4   9  14      116.58      133.10      6.92 o
   5   9  14       31.90       35.70      6.92 o
   6   9  14       36.34       38.24      7.15 o
  -8  10  14        1.61        2.06      5.18 o
  -7  10  14       41.07       37.21      6.17 o
  -6  10  14        0.03       -1.74      6.04 o
  -5  10  14       31.05       30.81      5.27 o
  -4  10  14       43.46       45.44      5.22 o
  -3  10  14        0.01        4.34      5.35 o
  -2  10  14       88.69       90.13      5.23 o
  -1  10  14       85.81       97.97      8.28 o
   0  10  14      153.79      162.29      8.23 o
   1  10  14      204.63      210.57      9.47 o
   2  10  14       39.81       37.03      5.82 o
   3  10  14       38.06       44.21      6.92 o
   4  10  14        0.35       -6.78      6.78 o
   5  10  14        5.30       -0.62     11.34 o
  -7  11  14       54.48       47.67      5.73 o
  -6  11  14       56.39       57.08      5.10 o
  -5  11  14       19.45       24.94      6.11 o
  -4  11  14       29.91       39.69      5.16 o
  -3  11  14       87.09       85.33      5.21 o
  -2  11  14       13.94       21.58      6.73 o
  -1  11  14      544.64      543.22     14.71 o
   0  11  14      200.42      225.05      9.97 o
   1  11  14        1.74       10.96      6.87 o
   2  11  14      160.86      176.65     24.18 o
   3  11  14      187.35      197.12     12.59 o
   4  11  14      147.92      156.21      7.35 o
  -5  12  14       31.88       25.33      5.13 o
  -4  12  14      137.42      137.93      6.84 o
  -3  12  14        7.61       17.92      6.20 o
  -2  12  14      277.71      279.70     12.96 o
  -1  12  14       13.10       10.22     12.22 o
   0  12  14      506.62      525.00      9.17 o
   1  12  14      153.21      169.06      8.99 o
   2  12  14       17.43       28.66      6.17 o
   3  12  14        5.82       16.16      7.28 o
  -3  13  14       33.33       35.10      7.47 o
  -2  13  14       62.37       58.91      9.60 o
  -1  13  14        4.13        5.50      7.15 o
   0  13  14      246.01      248.93      7.65 o
   1  13  14       35.09       44.12     12.71 o
 -11   0  15       24.80       33.08      6.98 o
  -9   0  15      931.60      975.16      8.26 o
  -7   0  15      413.75      418.97      8.28 o
  -5   0  15      493.17      465.42      6.35 o
  -3   0  15       47.94       53.70      6.27 o
  -1   0  15      576.48      587.63      8.46 o
   1   0  15       50.05       46.80      6.09 o
   3   0  15      261.90      248.43      8.11 o
   5   0  15      398.28      380.98      7.36 o
   7   0  15       46.28       42.99      6.96 o
 -11   1  15       37.68       41.82      6.33 o
 -10   1  15        3.13        5.24      4.24 o
  -9   1  15      522.33      548.77      8.49 o
  -8   1  15        0.30       -3.22      4.33 o
  -7   1  15      659.50      653.30      8.66 o
  -6   1  15       76.71       95.05      6.14 o
  -5   1  15      115.65      115.64      4.85 o
  -4   1  15       19.31       24.12      4.45 o
  -3   1  15        5.01        4.71      4.32 o
  -2   1  15       15.13       12.70      4.34 o
  -1   1  15      115.17      110.50      4.39 o
   0   1  15       11.08       12.94      3.83 o
   1   1  15      106.65       94.82      5.44 o
   2   1  15      109.74      104.92      4.17 o
   3   1  15      193.31      208.61      4.69 o
   4   1  15        4.69        2.23      4.96 o
   5   1  15      644.15      640.73     13.03 o
   6   1  15       13.91       16.05      4.39 o
   7   1  15       92.51       89.88      4.99 o
   8   1  15       59.06       62.17      5.10 o
 -11   2  15        8.31       11.32      5.17 o
 -10   2  15       14.25       13.22      4.92 o
  -9   2  15      535.88      548.90      5.04 o
  -8   2  15      164.02      166.66      7.55 o
  -7   2  15      148.44      154.67      4.79 o
  -6   2  15        3.84       13.01      4.13 o
  -5   2  15      238.77      231.63      5.19 o
  -4   2  15     1768.14     1738.47     19.41 o
  -3   2  15      213.60      201.19      5.11 o
  -2   2  15        4.28        1.86      4.38 o
  -1   2  15      755.82      720.02     10.11 o
   0   2  15      307.13      280.21      5.73 o
   1   2  15      256.11      265.72      6.81 o
   2   2  15       10.75        8.32      4.40 o
   3   2  15       69.30       73.31      3.96 o
   4   2  15      144.95      143.97      4.71 o
   5   2  15      507.46      507.39      5.26 o
   6   2  15        1.10        1.26      4.76 o
   7   2  15       48.64       51.30      5.00 o
   8   2  15        2.98        3.24      4.72 o
 -10   3  15       58.35       66.61      8.13 o
  -9   3  15       59.86       62.35      4.86 o
  -8   3  15       16.67       17.33      4.11 o
  -7   3  15      184.79      186.57      5.51 o
  -6   3  15      388.14      387.61      9.03 o
  -5   3  15      341.96      364.42     10.65 o
  -4   3  15      678.74      639.62     11.01 o
  -3   3  15       10.91       15.01      4.13 o
  -2   3  15      185.60      182.66      4.58 o
  -1   3  15       87.60       72.05      4.45 o
   0   3  15       38.35       38.38      4.13 o
   1   3  15      460.10      452.79     10.27 o
   2   3  15       27.02       36.62      4.40 o
   3   3  15       30.92       27.14      4.90 o
   4   3  15      126.27      135.41      5.73 o
   5   3  15       57.22       71.15      4.74 o
   6   3  15       56.12       60.60      4.42 o
   7   3  15       75.62       70.52      5.02 o
   8   3  15       81.52       75.11      5.23 o
 -10   4  15        2.51        8.73      4.67 o
  -9   4  15      157.10      157.98      5.07 o
  -8   4  15       38.37       37.49      6.00 o
  -7   4  15      336.20      336.54      9.57 o
  -6   4  15        1.14        5.97      5.01 o
  -5   4  15        4.16        4.74      5.48 o
  -4   4  15      840.25      834.47     15.83 o
  -3   4  15      120.62      119.01      5.01 o
  -2   4  15       42.41       42.29      5.42 o
  -1   4  15       24.51       32.27      4.06 o
   0   4  15       32.52       39.62      4.47 o
   1   4  15       10.29        9.90      5.44 o
   2   4  15       43.39       31.25      5.48 o
   3   4  15        4.51       11.34      4.48 o
   4   4  15       66.50       57.05      5.01 o
   5   4  15      261.89      272.31      4.79 o
   6   4  15        3.69        0.25      4.48 o
   7   4  15      122.92      125.28      7.02 o
   8   4  15        4.70        3.35      5.61 o
 -10   5  15       29.90       40.09      5.53 o
  -9   5  15       44.41       51.57      5.35 o
  -8   5  15      117.95      121.87      8.89 o
  -7   5  15      152.26      164.19      5.42 o
  -6   5  15      337.93      346.32      5.44 o
  -5   5  15      457.72      440.21      5.07 o
  -4   5  15      439.19      404.27     13.84 o
  -3   5  15       10.11        9.01      4.90 o
  -2   5  15       17.32       17.64      4.88 o
  -1   5  15      345.38      324.03      5.24 o
   0   5  15      286.45      258.26      4.76 o
   1   5  15      112.73      102.86      6.97 o
   2   5  15        9.58        4.53      4.47 o
   3   5  15        0.00       -0.89      4.94 o
   4   5  15        7.90        8.44      5.07 o
   5   5  15        3.44       -0.52      5.11 o
   6   5  15        8.76       10.17      5.25 o
   7   5  15       16.88       13.26      5.53 o
 -10   6  15        0.04        0.40      5.68 o
  -9   6  15        1.39        4.21      5.18 o
  -8   6  15       33.51       31.90      5.33 o
  -7   6  15        1.52        1.70      6.12 o
  -6   6  15       57.63       62.26      4.39 o
  -5   6  15      110.00      120.52      5.16 o
  -4   6  15       42.41       42.94      4.58 o
  -3   6  15      546.31      536.79      7.14 o
  -2   6  15       14.62       15.65      5.42 o
  -1   6  15       66.45       74.71      5.51 o
   0   6  15       45.71       39.73      4.91 o
   1   6  15        8.17        7.38      5.47 o
   2   6  15        0.03       -1.64      4.96 o
   3   6  15        5.62        6.61      4.63 o
   4   6  15        0.54        2.93      5.16 o
   5   6  15       42.51       42.80      5.89 o
   6   6  15        9.86        6.22      6.04 o
   7   6  15        2.01       -0.92      5.55 o
  -9   7  15      211.14      220.35     11.01 o
  -8   7  15        0.49        9.98      5.40 o
  -7   7  15       57.02       61.57      5.83 o
  -6   7  15        0.08        5.51      4.65 o
  -5   7  15       25.27       28.74      5.07 o
  -4   7  15       22.93       18.19      4.58 o
  -3   7  15        9.07        6.22      3.92 o
  -2   7  15       89.60       97.57      6.80 o
  -1   7  15       35.81       33.78      5.01 o
   0   7  15      778.02      756.94     13.92 o
   1   7  15       98.88      100.92      5.25 o
   2   7  15      111.63      105.55      5.27 o
   3   7  15      138.66      154.99      7.95 o
   4   7  15       21.88       27.13      7.80 o
   5   7  15        1.69        2.06      5.58 o
   6   7  15       27.75       20.55      5.83 o
   7   7  15        7.85        8.04      5.34 o
  -9   8  15        3.92        2.24      8.97 o
  -8   8  15        2.16        4.35      4.62 o
  -7   8  15       66.79       63.30      4.30 o
  -6   8  15        1.90        2.35      4.76 o
  -5   8  15       59.09       58.84      5.82 o
  -4   8  15       10.84       17.05      5.76 o
  -3   8  15      551.77      541.82      7.02 o
  -2   8  15       50.24       49.20      4.65 o
  -1   8  15       30.45       24.90      5.20 o
   0   8  15        8.70        5.83      5.91 o
   1   8  15       38.42       31.80      6.49 o
   2   8  15       41.83       46.41      6.91 o
   3   8  15       99.15      102.75      5.51 o
   4   8  15       26.77       29.14      6.16 o
   5   8  15        5.07        5.26      6.03 o
   6   8  15        1.07        0.40      5.98 o
  -8   9  15        0.53        0.27      5.17 o
  -7   9  15        9.25        7.24      5.51 o
  -6   9  15        0.93        9.46      4.89 o
  -5   9  15       22.04       24.54      4.81 o
  -4   9  15        7.43        8.43      5.86 o
  -3   9  15       64.55       80.87      6.09 o
  -2   9  15        2.84       -3.32      4.85 o
  -1   9  15       20.84       29.47      6.31 o
   0   9  15      421.15      429.92     15.19 o
   1   9  15      144.43      177.94      7.05 o
   2   9  15      226.97      232.15      7.05 o
   3   9  15      108.66      121.58     11.97 o
   4   9  15       23.98       23.27      7.10 o
   5   9  15       13.99       16.72      7.15 o
  -7  10  15       43.96       46.58      4.80 o
  -6  10  15       15.79       25.36      5.53 o
  -5  10  15       49.66       48.99      5.11 o
  -4  10  15      112.29      113.44      5.51 o
  -3  10  15      118.51      129.25      6.39 o
  -2  10  15      344.02      346.21      5.70 o
  -1  10  15      156.24      172.22     12.22 o
   0  10  15      142.44      145.83     11.97 o
   1  10  15        4.47       10.56      6.73 o
   2  10  15       25.25        7.72      8.55 o
   3  10  15      162.42      162.12      6.35 o
   4  10  15       94.42       92.37      7.28 o
  -6  11  15       38.09       37.31      7.34 o
  -5  11  15       19.70       17.84      5.75 o
  -4  11  15        2.60        4.12      5.64 o
  -3  11  15       14.68       19.93      5.28 o
  -2  11  15        0.30       -4.61      4.94 o
  -1  11  15       90.12       92.04      6.17 o
   0  11  15      175.01      169.68      6.35 o
   1  11  15       62.75       70.09      7.15 o
   2  11  15       59.48       73.99      8.81 o
   3  11  15       14.17       15.25      6.26 o
  -4  12  15       78.40       80.48      8.47 o
  -3  12  15       82.39       87.76      5.95 o
  -2  12  15      165.58      171.28     11.47 o
  -1  12  15      212.57      215.88     12.96 o
   0  12  15       29.02       30.28      7.28 o
   1  12  15       91.01       98.54      6.61 o
 -10   0  16       13.45       20.19      7.48 o
  -8   0  16       96.66       90.91     12.59 o
  -6   0  16      363.71      369.14     15.58 o
  -4   0  16       91.11       90.18      6.55 o
  -2   0  16      263.45      244.50      5.90 o
   0   0  16       20.78       22.78      6.36 o
   2   0  16      157.20      164.74      8.73 o
   4   0  16      935.56      966.79     11.34 o
   6   0  16      139.49      140.02      8.55 o
 -10   1  16       50.06       47.91      5.59 o
  -9   1  16       19.79       19.14      5.35 o
  -8   1  16      326.83      306.00      4.75 o
  -7   1  16       12.75        9.89      4.02 o
  -6   1  16     1079.40     1123.27     15.14 o
  -5   1  16       22.04       18.52      4.53 o
  -4   1  16      139.79      126.79      4.63 o
  -3   1  16        6.86        5.06      4.85 o
  -2   1  16        6.59        4.45      4.45 o
  -1   1  16      301.34      284.43      5.33 o
   0   1  16        0.43        3.30      5.36 o
   1   1  16        2.39       -1.12      7.58 o
   2   1  16        0.21        6.29      4.83 o
   3   1  16        4.16        2.56      4.17 o
   4   1  16     1293.81     1327.69      7.04 o
   5   1  16        8.45        6.77      4.69 o
   6   1  16      364.53      367.59      5.80 o
   7   1  16        4.21        9.75      6.08 o
 -10   2  16       40.77       38.37      5.59 o
  -9   2  16        3.50        4.81      4.89 o
  -8   2  16      145.97      138.99      7.88 o
  -7   2  16       28.82       29.47      5.13 o
  -6   2  16      155.12      147.63      4.81 o
  -5   2  16      176.51      165.03      4.42 o
  -4   2  16        3.78        3.94      4.56 o
  -3   2  16       18.55       23.46      5.36 o
  -2   2  16       17.27       20.46      4.45 o
  -1   2  16       45.08       48.92      4.90 o
   0   2  16       28.20       33.53      4.47 o
   1   2  16        3.88       -1.00      5.46 o
   2   2  16       27.63       28.98      4.55 o
   3   2  16       22.92       24.90      5.03 o
   4   2  16       78.45       80.88      5.73 o
   5   2  16      162.74      173.70      4.66 o
   6   2  16       31.33       34.21      4.89 o
   7   2  16       43.77       45.64      5.15 o
 -10   3  16       10.18       14.12      5.17 o
  -9   3  16       11.68        8.09      4.91 o
  -8   3  16      257.81      256.34      9.55 o
  -7   3  16       37.77       47.17      5.20 o
  -6   3  16      297.51      281.87      5.20 o
  -5   3  16      169.02      159.00      5.13 o
  -4   3  16      227.04      248.37      4.27 o
  -3   3  16      355.95      348.47      4.65 o
  -2   3  16      118.94      122.93      4.31 o
  -1   3  16       72.65       91.03      6.38 o
   0   3  16        1.85       -1.04      4.85 o
   1   3  16       16.91       28.49      6.33 o
   2   3  16       86.15       87.49      4.58 o
   3   3  16      181.76      168.53      4.86 o
   4   3  16      378.90      409.29      6.78 o
   5   3  16        1.72        7.86      5.79 o
   6   3  16      482.32      494.93     10.87 o
   7   3  16       46.36       53.04      5.66 o
 -10   4  16       10.37       10.72      5.68 o
  -9   4  16       80.24       71.46      4.39 o
  -8   4  16       45.12       47.46      5.95 o
  -7   4  16      100.36      101.46      4.86 o
  -6   4  16      172.38      178.13      9.97 o
  -5   4  16      145.50      144.32      5.22 o
  -4   4  16      216.71      230.44      8.82 o
  -3   4  16       95.32       89.86      5.60 o
  -2   4  16        2.28        4.18      4.83 o
  -1   4  16       83.07       75.68      5.51 o
   0   4  16      521.85      484.39     10.04 o
   1   4  16       26.65       31.52      5.50 o
   2   4  16       53.48       53.62      5.57 o
   3   4  16        8.65        8.85      5.06 o
   4   4  16        0.06        2.23      5.18 o
   5   4  16      253.50      265.30      5.54 o
   6   4  16       26.35       31.56      5.40 o
   7   4  16      171.66      188.52      5.61 o
  -9   5  16       10.71       13.51      5.04 o
  -8   5  16      102.78      106.26      6.01 o
  -7   5  16       21.90       14.08      4.81 o
  -6   5  16        9.50        7.81      5.12 o
  -5   5  16       20.78       10.50      5.05 o
  -4   5  16        8.61        6.34      5.03 o
  -3   5  16      122.32      121.81      5.16 o
  -2   5  16        2.76        3.09      5.51 o
  -1   5  16        8.16        6.87      5.51 o
   0   5  16      131.97      131.22      4.66 o
   1   5  16       80.36       75.87      6.62 o
   2   5  16      145.22      152.73      4.87 o
   3   5  16       72.51       86.09      5.25 o
   4   5  16       96.85      110.11      5.95 o
   5   5  16        0.03       -3.05      5.95 o
   6   5  16       47.74       54.40      5.55 o
   7   5  16        0.79        2.99     12.71 o
  -9   6  16        1.54       -4.72      5.61 o
  -8   6  16        2.66        9.37      4.94 o
  -7   6  16       17.00       17.58      6.22 o
  -6   6  16       86.06       89.03      4.50 o
  -5   6  16        5.17        2.43      4.64 o
  -4   6  16       23.69       24.40      4.69 o
  -3   6  16       21.55       20.85      5.64 o
  -2   6  16        6.93       14.16      4.94 o
  -1   6  16      111.75      103.48      4.65 o
   0   6  16       20.82       29.17      5.66 o
   1   6  16      133.38      133.70      4.81 o
   2   6  16       99.59      107.64      4.97 o
   3   6  16       55.51       61.79      5.95 o
   4   6  16       18.29       16.58      5.44 o
   5   6  16        0.59        2.28      5.40 o
   6   6  16        0.00        2.29      5.57 o
  -8   7  16       37.18       43.16      4.76 o
  -7   7  16       20.42       20.56      4.89 o
  -6   7  16       44.84       43.73      4.49 o
  -5   7  16       30.03       43.61      5.14 o
  -4   7  16      142.57      147.03      6.07 o
  -3   7  16        0.90        5.62      4.63 o
  -2   7  16       18.99       23.38      5.07 o
  -1   7  16       14.77       23.24      5.64 o
   0   7  16        0.50       -0.07      4.77 o
   1   7  16       80.95       89.25      7.45 o
   2   7  16      176.94      181.91      5.16 o
   3   7  16       61.65       64.28      5.44 o
   4   7  16       48.47       55.92      5.35 o
   5   7  16       20.94       23.10      6.20 o
   6   7  16        1.13        3.61      5.68 o
  -8   8  16        0.75       -0.34      7.54 o
  -7   8  16       12.44       17.55      4.63 o
  -6   8  16       43.62       45.53      5.40 o
  -5   8  16        0.00        4.67      4.82 o
  -4   8  16      153.14      147.12      4.62 o
  -3   8  16       33.23       37.75      5.22 o
  -2   8  16       78.87       82.96      4.79 o
  -1   8  16      214.40      213.02      5.63 o
   0   8  16       19.24       23.37      6.10 o
   1   8  16      449.00      454.46      9.86 o
   2   8  16       70.76       75.69      5.92 o
   3   8  16       13.21       10.15      6.15 o
   4   8  16      212.58      220.22      8.41 o
   5   8  16        1.34        2.44      5.61 o
  -7   9  16        0.25        3.23      5.62 o
  -6   9  16        6.84       10.82      5.02 o
  -5   9  16       52.92       52.64      6.14 o
  -4   9  16       20.50       23.02      4.84 o
  -3   9  16      107.43      114.57      4.92 o
  -2   9  16      180.60      182.37      5.87 o
  -1   9  16       71.23       83.26      6.52 o
   0   9  16      147.10      153.82      9.17 o
   1   9  16       37.45       42.36      6.92 o
   2   9  16      101.64       99.67      6.17 o
   3   9  16       98.35       96.42      8.81 o
   4   9  16      119.93      124.44     14.33 o
  -6  10  16      110.84      104.97      5.79 o
  -5  10  16        1.42        2.35      5.61 o
  -4  10  16       55.21       51.44      5.53 o
  -3  10  16        0.47        2.49      4.92 o
  -2  10  16       61.43       64.36      5.90 o
  -1  10  16       91.40       93.41      9.35 o
   0  10  16       25.27       38.15      6.96 o
   1  10  16      102.05      108.68      9.47 o
   2  10  16       57.52       58.11      7.28 o
   3  10  16        0.01       -1.25      6.35 o
  -4  11  16      169.34      181.82      5.57 o
  -3  11  16      165.03      187.82     10.79 o
  -2  11  16       67.64       61.24      7.28 o
  -1  11  16      207.50      240.06      9.47 o
   0  11  16      176.28      182.68     10.22 o
   1  11  16       14.70       21.14      8.73 o
  -9   0  17      191.55      171.08      9.72 o
  -7   0  17      611.46      621.51     11.59 o
  -5   0  17      437.02      416.23      6.43 o
  -3   0  17        2.85       12.38      6.32 o
  -1   0  17      638.86      649.18      8.81 o
   1   0  17        0.39        5.73     10.97 o
   3   0  17      317.43      325.54      9.22 o
   5   0  17      791.06      799.45      8.60 o
   7   0  17       57.10       63.82      9.22 o
  -9   1  17        4.77        7.62      5.44 o
  -8   1  17        1.10        2.43      4.49 o
  -7   1  17      101.47      108.74      5.11 o
  -6   1  17        3.18        6.11      4.73 o
  -5   1  17       40.41       36.58      4.68 o
  -4   1  17        0.01        3.01      5.21 o
  -3   1  17      527.67      508.52      5.60 o
  -2   1  17       52.04       59.53      4.60 o
  -1   1  17       81.69       86.94      5.03 o
   0   1  17      198.16      204.68      4.97 o
   1   1  17       57.66       56.36      6.59 o
   2   1  17       14.23       20.52      5.03 o
   3   1  17       65.43       75.27      5.97 o
   4   1  17       27.63       22.95      5.79 o
   5   1  17       75.83       74.68      6.04 o
   6   1  17        4.50        5.87      5.46 o
   7   1  17      201.04      192.70      9.72 o
  -9   2  17      125.00      117.60      5.45 o
  -8   2  17        8.92        8.28      4.91 o
  -7   2  17      272.28      285.44      8.10 o
  -6   2  17        5.77        7.54      4.65 o
  -5   2  17      171.20      161.65      5.24 o
  -4   2  17      126.06      121.34      4.39 o
  -3   2  17        0.10       -2.64      4.92 o
  -2   2  17        2.25        1.48      4.47 o
  -1   2  17      246.36      237.58      5.86 o
   0   2  17        0.01        3.84      4.53 o
   1   2  17       34.22       32.15      5.04 o
   2   2  17       27.05       31.28      5.03 o
   3   2  17      117.25      123.36      4.86 o
   4   2  17       44.81       50.02      5.95 o
   5   2  17      410.01      414.65      8.92 o
   6   2  17        0.84        1.86      5.53 o
  -9   3  17        8.30        4.03      4.67 o
  -8   3  17        6.86        8.72      4.91 o
  -7   3  17      279.17      272.54      5.08 o
  -6   3  17       15.51        8.61      5.18 o
  -5   3  17       11.91        2.65      4.63 o
  -4   3  17        1.05       11.07      5.05 o
  -3   3  17        5.97        5.79      3.96 o
  -2   3  17      218.48      226.78      4.76 o
  -1   3  17        0.14        1.91      4.15 o
   0   3  17      102.55      107.90      5.28 o
   1   3  17      247.49      244.48      6.86 o
   2   3  17      178.30      159.78      5.33 o
   3   3  17       72.36       80.24      5.83 o
   4   3  17       99.44      106.11      5.38 o
   5   3  17       12.84       18.06      5.40 o
   6   3  17      200.56      226.51      6.48 o
  -9   4  17       27.20       30.60      5.18 o
  -8   4  17        3.46        3.47      4.57 o
  -7   4  17      240.81      240.08      9.46 o
  -6   4  17       17.60       11.32      4.78 o
  -5   4  17      241.72      246.26      5.44 o
  -4   4  17      158.27      156.56      6.73 o
  -3   4  17       41.63       34.57      4.61 o
  -2   4  17       26.24       23.36      4.61 o
  -1   4  17        3.74        7.66      4.18 o
   0   4  17      243.77      236.54      6.88 o
   1   4  17       42.86       47.59      5.77 o
   2   4  17        9.04        9.97      4.32 o
   3   4  17      180.68      184.77      5.67 o
   4   4  17       26.85       25.58      5.35 o
   5   4  17      107.50      112.43      4.72 o
   6   4  17       21.80       21.15      5.18 o
  -8   5  17        3.49        1.76      4.62 o
  -7   5  17       28.84       33.25      4.89 o
  -6   5  17        7.46        8.16      4.41 o
  -5   5  17      104.90      102.51      4.93 o
  -4   5  17       14.50        9.70      4.69 o
  -3   5  17       53.13       46.59      5.20 o
  -2   5  17       14.50       13.57      5.05 o
  -1   5  17       60.41       62.14      5.65 o
   0   5  17        0.15       -2.45      5.66 o
   1   5  17      292.21      309.57      5.13 o
   2   5  17        1.40       -3.73      5.20 o
   3   5  17      283.19      295.26      8.92 o
   4   5  17      102.39      116.09      5.05 o
   5   5  17       44.15       39.65      5.15 o
   6   5  17      239.13      229.37     27.67 o
  -8   6  17        5.90       10.07      5.12 o
  -7   6  17       36.88       28.79      6.11 o
  -6   6  17       24.08       28.28      4.87 o
  -5   6  17       31.96       29.61      4.87 o
  -4   6  17       78.57       81.53      4.82 o
  -3   6  17       78.27       76.71      4.87 o
  -2   6  17       38.50       29.76      4.74 o
  -1   6  17       29.92       34.00      6.65 o
   0   6  17      301.96      300.73      6.91 o
   1   6  17      220.85      217.24      5.10 o
   2   6  17       17.73       22.69      4.84 o
   3   6  17       96.72       97.83      5.74 o
   4   6  17        1.04        7.26      4.96 o
   5   6  17      108.01      111.00      6.48 o
  -7   7  17       53.62       53.40      5.16 o
  -6   7  17       43.25       38.83      5.54 o
  -5   7  17      262.61      261.12      4.87 o
  -4   7  17        0.67        1.84      5.31 o
  -3   7  17      171.47      164.87      6.40 o
  -2   7  17        1.26        0.09      4.92 o
  -1   7  17       20.08       16.33      5.20 o
   0   7  17       78.59       86.47      5.35 o
   1   7  17      119.49      133.56      5.74 o
   2   7  17       38.12       46.17      5.64 o
   3   7  17      151.24      158.50      6.66 o
   4   7  17        0.01       -3.15      5.59 o
  -7   8  17        0.30        0.21      7.33 o
  -6   8  17        0.25       11.24      6.45 o
  -5   8  17        9.50       12.54      4.92 o
  -4   8  17       52.25       62.05      5.40 o
  -3   8  17       45.72       47.24      5.44 o
  -2   8  17       17.76       14.60      5.31 o
  -1   8  17       66.83       65.54      6.05 o
   0   8  17       95.16      112.93      8.03 o
   1   8  17       29.30       33.29      5.24 o
   2   8  17       16.96       13.14      5.95 o
   3   8  17      163.25      161.04      5.85 o
   4   8  17       44.92       52.34      6.41 o
  -6   9  17       35.93       46.62     12.71 o
  -5   9  17       85.49       85.35      5.20 o
  -4   9  17        2.01       -1.35      6.14 o
  -3   9  17      106.09      102.71      5.07 o
  -2   9  17       26.91       38.54      8.64 o
  -1   9  17       11.80       21.25      5.84 o
   0   9  17      178.90      161.53      7.26 o
   1   9  17      129.01      134.37      7.10 o
   2   9  17        1.21        9.77      7.15 o
   3   9  17      247.89      280.45     13.21 o
  -4  10  17      161.83      164.83      7.72 o
  -3  10  17       70.04       61.37      5.31 o
  -2  10  17      136.79      147.57      6.08 o
  -1  10  17       45.23       50.14     10.97 o
   0  10  17        0.61        2.37      6.61 o
   1  10  17      164.26      195.66     10.35 o
  -8   0  18       49.02       52.55      7.10 o
  -6   0  18       22.82       19.26      8.20 o
  -4   0  18       82.44       73.90      6.73 o
  -2   0  18      190.98      195.35      8.28 o
   0   0  18      144.47      138.70      6.87 o
   2   0  18       32.46       31.98      6.87 o
   4   0  18        0.49       -8.46      8.46 o
  -9   1  18       25.08       26.92      8.97 o
  -8   1  18      353.52      334.82      5.87 o
  -7   1  18        0.18       -5.54      6.17 o
  -6   1  18      357.24      374.83      8.89 o
  -5   1  18        1.76        0.23      5.20 o
  -4   1  18       16.23       16.21      4.35 o
  -3   1  18        4.00        7.15      4.60 o
  -2   1  18      401.24      414.51      6.89 o
  -1   1  18       15.79       21.63      5.73 o
   0   1  18      607.96      591.86     12.29 o
   1   1  18        3.02        5.68      5.76 o
   2   1  18      690.14      715.35      9.43 o
   3   1  18       25.31       24.92      5.92 o
   4   1  18      107.62      103.90      4.42 o
   5   1  18        2.86        4.54      5.51 o
  -8   2  18        0.11       -4.62      4.62 o
  -7   2  18       13.38       14.02      4.57 o
  -6   2  18        0.19       -0.08      4.48 o
  -5   2  18        6.95       10.21      4.69 o
  -4   2  18       23.17       23.39      4.76 o
  -3   2  18       21.39       26.09      4.90 o
  -2   2  18        0.72        1.76      5.07 o
  -1   2  18       27.58       31.68      4.63 o
   0   2  18       35.36       39.69      5.18 o
   1   2  18      150.41      160.86      5.98 o
   2   2  18        4.15       -5.23      5.29 o
   3   2  18       59.04       70.32      5.98 o
   4   2  18        6.98        8.23      4.54 o
   5   2  18       22.26       20.19      6.26 o
  -8   3  18       60.40       62.63      4.78 o
  -7   3  18        1.13       -1.23      5.38 o
  -6   3  18      258.76      261.66      6.51 o
  -5   3  18      143.24      144.98      5.41 o
  -4   3  18        0.11        4.38      4.66 o
  -3   3  18       96.34       91.45      4.81 o
  -2   3  18      186.79      197.59      5.41 o
  -1   3  18       52.17       48.57      5.83 o
   0   3  18      146.92      166.49      4.89 o
   1   3  18        0.42       -1.50      4.73 o
   2   3  18       63.76       67.11      5.33 o
   3   3  18       17.32       23.28      5.35 o
   4   3  18       48.26       43.22      6.14 o
   5   3  18       60.16       51.65      4.49 o
  -8   4  18       45.65       49.21      5.66 o
  -7   4  18        0.00        2.82      4.97 o
  -6   4  18       25.77       27.89      4.94 o
  -5   4  18       16.80       18.39      4.44 o
  -4   4  18       58.95       53.71      4.52 o
  -3   4  18       64.26       57.74      5.07 o
  -2   4  18      144.27      147.66      5.34 o
  -1   4  18       59.66       59.48      4.79 o
   0   4  18       38.42       32.83      5.81 o
   1   4  18       96.78       86.55      5.42 o
   2   4  18      148.66      137.99      4.78 o
   3   4  18        0.01        5.43      4.92 o
   4   4  18      104.17       98.61      4.84 o
   5   4  18       77.01       65.89      6.48 o
  -7   5  18       84.33       81.09      4.84 o
  -6   5  18      128.19      116.68      6.58 o
  -5   5  18       36.23       39.20      5.33 o
  -4   5  18       34.38       36.87      4.89 o
  -3   5  18       80.33       76.51      4.89 o
  -2   5  18       67.33       57.35      5.25 o
  -1   5  18      107.90      107.71      5.35 o
   0   5  18       19.97       23.17      4.76 o
   1   5  18        0.02        0.58      4.82 o
   2   5  18        0.74       -0.15      4.91 o
   3   5  18       21.23       23.97      5.48 o
   4   5  18      111.08      117.04      5.79 o
  -7   6  18        0.60       -3.73      5.70 o
  -6   6  18       66.02       63.89      6.29 o
  -5   6  18        0.21       -1.55      4.94 o
  -4   6  18      453.00      465.07     10.57 o
  -3   6  18      125.55      119.51      5.51 o
  -2   6  18      231.85      250.68      5.18 o
  -1   6  18        2.95        4.49      5.89 o
   0   6  18       40.13       41.01      4.90 o
   1   6  18       10.63       11.74      5.40 o
   2   6  18      165.45      168.98      5.72 o
   3   6  18       14.68       10.75      6.23 o
   4   6  18      195.37      190.64      6.17 o
  -6   7  18       62.75       62.55      6.39 o
  -5   7  18       32.36       32.02      5.61 o
  -4   7  18       30.37       29.21      5.53 o
  -3   7  18        0.08       -1.71      5.40 o
  -2   7  18       56.95       69.74      5.48 o
  -1   7  18        5.42        1.70      5.40 o
   0   7  18       82.36       88.55      6.20 o
   1   7  18        0.59        7.79      6.63 o
   2   7  18        7.63        6.22      5.75 o
   3   7  18       14.81       16.35      6.09 o
  -5   8  18       10.86       10.30      6.36 o
  -4   8  18      430.86      461.09     16.70 o
  -3   8  18       14.56       12.65      5.05 o
  -2   8  18      174.34      187.14      7.92 o
  -1   8  18       17.82       20.62      5.05 o
   0   8  18       37.06       37.62      6.54 o
   1   8  18       59.42       57.41      6.90 o
   2   8  18       92.01       82.85      5.69 o
  -3   9  18      135.47      136.45     14.20 o
  -2   9  18        0.57        4.80      5.29 o
  -1   9  18       16.70       17.05      5.45 o
   0   9  18      232.56      224.22      6.84 o
  -7   0  19      276.00      266.66      7.70 o
  -5   0  19       69.81       79.81      8.55 o
  -3   0  19      209.86      231.24      8.55 o
  -1   0  19      705.95      650.36     54.34 o
   1   0  19     2023.61     2020.48     61.45 o
   3   0  19      504.66      473.76      9.35 o
  -7   1  19      126.54      117.89      5.18 o
  -6   1  19       86.64       85.70      5.48 o
  -5   1  19       59.97       53.71      4.53 o
  -4   1  19       16.06       21.90      5.22 o
  -3   1  19        5.95       10.79      4.17 o
  -2   1  19        1.21       -5.25      5.25 o
  -1   1  19        0.23        2.04      4.76 o
   0   1  19        5.50        6.20      4.81 o
   1   1  19       17.09       22.13      5.95 o
   2   1  19       43.25       43.13      4.62 o
   3   1  19       80.50       78.13      4.79 o
   4   1  19        0.12        1.73      5.61 o
  -7   2  19       81.44       85.63      5.28 o
  -6   2  19       13.84       16.54      5.51 o
  -5   2  19        0.47        2.02      4.87 o
  -4   2  19       39.06       43.21      5.98 o
  -3   2  19        4.37        9.51      4.44 o
  -2   2  19       11.80       10.71      5.79 o
  -1   2  19      216.29      244.49      5.11 o
   0   2  19       70.83       63.10      4.30 o
   1   2  19      845.33      890.31      6.92 o
   2   2  19       27.64       27.73      5.40 o
   3   2  19       99.58       92.97      5.23 o
   4   2  19        0.83       -0.81      6.36 o
  -7   3  19       11.07       14.88      5.04 o
  -6   3  19       33.06       35.43      5.04 o
  -5   3  19       50.70       43.10      6.08 o
  -4   3  19      104.34       96.85      5.03 o
  -3   3  19        9.80       10.30      5.35 o
  -2   3  19       85.75       87.19      5.00 o
  -1   3  19      109.72      111.86      6.04 o
   0   3  19       89.80       93.94      7.92 o
   1   3  19       29.99       30.05      6.08 o
   2   3  19       48.97       50.82      5.02 o
   3   3  19       57.07       69.91      5.18 o
   4   3  19       42.80       46.60      4.80 o
  -7   4  19       10.20       27.17     12.71 o
  -6   4  19       27.09       35.20      5.52 o
  -5   4  19       51.35       56.22      4.36 o
  -4   4  19       99.86       94.72      8.42 o
  -3   4  19        0.35       -0.06      4.53 o
  -2   4  19       44.87       47.51      6.04 o
  -1   4  19      162.55      166.12      5.53 o
   0   4  19        0.02       -0.70      5.36 o
   1   4  19      127.99      138.37      5.13 o
   2   4  19       25.16       19.26      4.36 o
   3   4  19        2.24        7.22      5.66 o
  -6   5  19       31.57       16.29      5.20 o
  -5   5  19       30.34       29.21      5.61 o
  -4   5  19       37.92       35.29      5.46 o
  -3   5  19      462.70      435.36      5.51 o
  -2   5  19      177.97      178.78      5.61 o
  -1   5  19      193.00      181.97      5.19 o
   0   5  19      136.43      120.46      5.75 o
   1   5  19       18.08       20.16      4.67 o
   2   5  19        6.98        8.18      5.12 o
   3   5  19        4.15        5.04      5.18 o
  -5   6  19      200.19      207.77     11.19 o
  -4   6  19        6.56        7.81      5.61 o
  -3   6  19        2.69        3.61      6.14 o
  -2   6  19       18.32       19.10      4.66 o
  -1   6  19       73.68       64.98      5.07 o
   0   6  19        2.57        7.15      6.05 o
   1   6  19       45.92       50.35      5.59 o
   2   6  19        6.99       12.61      5.68 o
  -4   7  19        0.02        2.47      5.20 o
  -3   7  19      635.53      612.14     29.72 o
  -2   7  19        9.14       11.18      6.29 o
  -1   7  19      282.18      296.49     11.36 o
   0   7  19       24.38       18.51      6.68 o
   1   7  19        0.01        0.52      5.81 o
  -1   8  19       12.97       15.71      8.97 o
  -6   0  20        0.58        4.71      6.86 o
  -4   0  20      100.19      105.46     16.58 o
  -2   0  20        2.50       -1.87      5.99 o
   0   0  20       37.65       31.16      8.73 o
   2   0  20       43.51       43.68      6.35 o
  -6   1  20       70.86       72.84      5.25 o
  -5   1  20        7.65       14.17      5.59 o
  -4   1  20        0.09       -0.93      4.91 o
  -3   1  20        1.23        4.33      4.54 o
  -2   1  20      304.26      315.30      5.74 o
  -1   1  20        2.55        5.67      4.89 o
   0   1  20      758.98      766.97      9.78 o
   1   1  20        3.24        4.21      4.62 o
   2   1  20      474.10      472.08     15.29 o
   3   1  20       21.97       30.29      6.52 o
  -6   2  20        2.73        3.16      5.17 o
  -5   2  20        0.20       -0.80      5.48 o
  -4   2  20      111.04      108.01      5.22 o
  -3   2  20       88.95       92.41      4.77 o
  -2   2  20       25.25       22.27      5.02 o
  -1   2  20        0.05        3.08      5.48 o
   0   2  20      135.90      142.36      8.90 o
   1   2  20       42.04       35.53      5.17 o
   2   2  20      141.13      131.28      5.55 o
  -5   3  20       89.24       94.92      5.25 o
  -4   3  20        2.82       -4.10      5.57 o
  -3   3  20       46.54       49.88      6.20 o
  -2   3  20       85.89       79.67      5.08 o
  -1   3  20        4.22        0.50      5.04 o
   0   3  20      136.42      135.76      5.33 o
   1   3  20       61.11       68.57      5.66 o
   2   3  20       92.05      102.60      6.69 o
  -5   4  20       92.66       96.60      5.42 o
  -4   4  20       23.12       23.05      5.66 o
  -3   4  20       17.13       20.76      5.57 o
  -2   4  20       73.86       66.05      4.49 o
  -1   4  20       15.69        9.17      5.53 o
   0   4  20      105.65       93.32      6.35 o
   1   4  20      101.17      110.05      5.79 o
  -4   5  20       26.66       23.43      5.12 o
  -3   5  20       30.63       34.10      5.18 o
  -2   5  20       16.54       11.60      5.17 o
  -1   5  20        3.26        0.73      5.66 o
   0   5  20      120.05      112.07      8.91 o
  -1   6  20        0.02        1.00      8.73 o
  -3   0  21       77.15       78.88      9.85 o
  -1   0  21      381.61      405.21      7.14 o
  -3   1  21        0.63        1.94      5.68 o
  -2   1  21       17.71       19.87      4.80 o
  -1   1  21       39.11       33.57      5.54 o
   0   1  21        5.94        9.72      8.97 o
  -3   2  21       43.27       48.76      5.80 o
  -2   2  21       47.65       50.12      5.26 o
  -1   2  21      128.81      120.94      5.42 o
 
